# Supplementary material for: ﻿Review of the genera and subgenera of the subtribe Aspilotina (Hymenoptera, Braconidae, Alysiinae), with a new illustrated key
Source: Zookeys. 2025 Feb 26;1229:133–200. doi: 10.3897/zookeys.1229.142489 (PMC11883488; doi:10.3897/zookeys.1229.142489)
Supplement: XML Treatment for Apronopa [file zookeys.1229.142489-treatment1.xml]

<!DOCTYPE tp:taxon-treatment
  PUBLIC "-//TaxonX//DTD Taxonomic Treatment Publishing DTD v0 20100105//EN" "tax-treatment-NSO.dtd">
<tp:taxon-treatment xmlns:tp="http://www.plazi.org/taxpub"><tp:treatment-meta><kwd-group><label>Taxon classification</label><kwd>
                  <named-content content-type="kingdom">Animalia</named-content>
                </kwd><kwd>
                  <named-content content-type="order">Hymenoptera</named-content>
                </kwd><kwd>
                  <named-content content-type="family">Braconidae</named-content>
                </kwd></kwd-group><mixed-citation publication-type="journal"><person-group><name><surname>Peris-Felipo</surname><given-names>Francisco Javier</given-names></name><name><surname>Santa</surname><given-names>Fernando</given-names></name><name><surname>van Achterberg</surname><given-names>Cornelis</given-names></name><name><surname>Belokobylskij</surname><given-names>Sergey A.</given-names></name></person-group><article-title>﻿Review of the genera and subgenera of the subtribe <tp:taxon-name><tp:taxon-name-part taxon-name-part-type="subtribe">Aspilotina</tp:taxon-name-part></tp:taxon-name> (<tp:taxon-name><tp:taxon-name-part taxon-name-part-type="order">Hymenoptera</tp:taxon-name-part></tp:taxon-name>, <tp:taxon-name><tp:taxon-name-part taxon-name-part-type="family">Braconidae</tp:taxon-name-part></tp:taxon-name>, <tp:taxon-name><tp:taxon-name-part taxon-name-part-type="subfamily">Alysiinae</tp:taxon-name-part></tp:taxon-name>), with a new illustrated key</article-title><source>Zookeys</source><day>26</day><month>02</month><year>2025</year><volume>1229</volume><fpage>133</fpage><lpage>200</lpage><pub-id pub-id-type="doi">10.3897/zookeys.1229.142489</pub-id></mixed-citation></tp:treatment-meta><tp:nomenclature><label>﻿Genus</label><tp:taxon-name>
                <object-id xmlns:xlink="http://www.w3.org/1999/xlink" content-type="arpha" xlink:type="simple">9431B81B-96F0-5CBF-8F36-DBF3697BFDE9</object-id>
                <tp:taxon-name-part taxon-name-part-type="genus" reg="Apronopa">Apronopa</tp:taxon-name-part>
              </tp:taxon-name><tp:taxon-authority>van Achterberg, 1980</tp:taxon-authority><tp:nomenclature-citation-list><tp:nomenclature-citation><tp:taxon-name>
                    <tp:taxon-name-part taxon-name-part-type="genus" reg="Apronopa">Apronopa</tp:taxon-name-part>
                  </tp:taxon-name><comment>van Achterberg, 1980: 75; <xref ref-type="bibr" rid="B63">Tobias 1986</xref>: 195; <xref ref-type="bibr" rid="B22">Fischer 1991</xref>: 8; <xref ref-type="bibr" rid="B74">Wharton 1994</xref>: 640; <xref ref-type="bibr" rid="B1">Belokobylskij 1998a</xref>: 169, 217; <xref ref-type="bibr" rid="B8">Belokobylskij and Tobias 2007</xref>: 10; <xref ref-type="bibr" rid="B76">Yu et al. 2016</xref>; <xref ref-type="bibr" rid="B46">Peris-Felipo and Belokobylskij 2018b</xref>: 144.</comment></tp:nomenclature-citation></tp:nomenclature-citation-list></tp:nomenclature><tp:treatment-sec sec-type="type species" id="SECID0EJLBG"><title>Type species.</title><p><italic><tp:taxon-name><tp:taxon-name-part taxon-name-part-type="genus" reg="Apronopa">Apronopa</tp:taxon-name-part><tp:taxon-name-part taxon-name-part-type="species" reg="haeselbarthi">haeselbarthi</tp:taxon-name-part></tp:taxon-name></italic> van Achterberg, 1980, by original designation (Figs <xref ref-type="fig" rid="F2">2</xref>, <xref ref-type="fig" rid="F3">3</xref>).</p><fig id="F2" position="float" orientation="portrait"><object-id xmlns:xlink="http://www.w3.org/1999/xlink" content-type="doi" xlink:type="simple">10.3897/zookeys.1229.142489.figure2</object-id><object-id xmlns:xlink="http://www.w3.org/1999/xlink" content-type="arpha" xlink:type="simple">D2EF78BC-E982-5C4C-88BC-E53A0B833927</object-id><label>Figure 2.</label><caption><p><italic><tp:taxon-name><tp:taxon-name-part taxon-name-part-type="genus" reg="Apronopa">Apronopa</tp:taxon-name-part><tp:taxon-name-part taxon-name-part-type="species" reg="haeselbarthi">haeselbarthi</tp:taxon-name-part></tp:taxon-name></italic> van Achterberg, 1980 (holotype, female) <bold>A</bold> habitus, lateral view <bold>B</bold> head and mesosoma, lateral view <bold>C</bold> mandible <bold>D</bold> antenna <bold>E</bold> head, front view <bold>F</bold> head, dorsal view.</p></caption><graphic xmlns:xlink="http://www.w3.org/1999/xlink" xlink:href="zookeys-1229-133_article-142489__-g002.jpg" position="float" orientation="portrait" xlink:type="simple" id="oo_1263589.jpg"><uri content-type="original_file" xlink:type="simple">https://binary.pensoft.net/fig/1263589</uri></graphic></fig><fig id="F3" position="float" orientation="portrait"><object-id xmlns:xlink="http://www.w3.org/1999/xlink" content-type="doi" xlink:type="simple">10.3897/zookeys.1229.142489.figure3</object-id><object-id xmlns:xlink="http://www.w3.org/1999/xlink" content-type="arpha" xlink:type="simple">0AC527C0-CCF1-5C9C-B4EE-053D098E95C5</object-id><label>Figure 3.</label><caption><p><italic><tp:taxon-name><tp:taxon-name-part taxon-name-part-type="genus" reg="Apronopa">Apronopa</tp:taxon-name-part><tp:taxon-name-part taxon-name-part-type="species" reg="haeselbarthi">haeselbarthi</tp:taxon-name-part></tp:taxon-name></italic> van Achterberg, 1980 (holotype, female) <bold>A</bold> mesonotum, dorsal view <bold>B</bold> propodeum <bold>C</bold> legs, metasoma and ovipositor, lateral view <bold>D</bold> metasomal tergites, dorsal view <bold>D</bold> fore wing.</p></caption><graphic xmlns:xlink="http://www.w3.org/1999/xlink" xlink:href="zookeys-1229-133_article-142489__-g003.jpg" position="float" orientation="portrait" xlink:type="simple" id="oo_1263590.jpg"><uri content-type="original_file" xlink:type="simple">https://binary.pensoft.net/fig/1263590</uri></graphic></fig></tp:treatment-sec><tp:treatment-sec sec-type="material" id="SECID0E1OBG"><title>Material examined.</title><p><bold><italic>Holotype</italic></bold> (<italic><tp:taxon-name><tp:taxon-name-part taxon-name-part-type="genus" reg="Apronopa">Apronopa</tp:taxon-name-part><tp:taxon-name-part taxon-name-part-type="species" reg="haeselbarthi">haeselbarthi</tp:taxon-name-part></tp:taxon-name></italic>) Germany: • ♀, Dransfeld, B/L 2.vi.1966 (Haeselbarth leg.) (<named-content xmlns:xlink="http://www.w3.org/1999/xlink" content-type="dwc:institutional_code" xlink:title="Zoologische Staatssammlung München" xlink:href="http://grbio.org/institution/zoologische-staatssammlung" xlink:type="simple">ZSSM</named-content>). <bold><italic>Paratypes</italic></bold> (<italic><tp:taxon-name><tp:taxon-name-part taxon-name-part-type="genus" reg="Apronopa">Apronopa</tp:taxon-name-part><tp:taxon-name-part taxon-name-part-type="species" reg="haeselbarthi">haeselbarthi</tp:taxon-name-part></tp:taxon-name></italic>) Germany: • 1 ♀, 1 ♂, Schotten, Hessen, Fi., Streu, v.1967 (Haeselbarth leg.) (♀ in <named-content xmlns:xlink="http://www.w3.org/1999/xlink" content-type="dwc:institutional_code" xlink:title="Naturalis Biodiversity Center" xlink:href="http://grbio.org/institution/national-museum-natural-history-naturalis" xlink:type="simple">RMNH</named-content>, ♂ in <named-content xmlns:xlink="http://www.w3.org/1999/xlink" content-type="dwc:institutional_code" xlink:title="Zoologische Staatssammlung München" xlink:href="http://grbio.org/institution/zoologische-staatssammlung" xlink:type="simple">ZSSM</named-content>).</p></tp:treatment-sec><tp:treatment-sec sec-type="diagnosis" id="SECID0ENQBG"><title>Diagnosis.</title><p>Mandible small, simple, robust, tridentate. Paraclypeal fovea short, remaining far from inner margin of eyes. Mesoscutum without medio-posterior pit; notauli absent in posterior half of mesoscutum; precoxal sulcus always present; propodeum smooth or with different types of sculpture and sometimes with longitudinal or transverse carinae. Marginal cell of fore wing never shortened; vein r originating approximately from basal quarter of pterostigma; vein 2-SR always present and distinctly sclerotized; veins m-cu and cu-a distinctly postfurcal; first subdiscal cell always closed postero-apically by CU1a vein. Metasoma of ♀ more or less distinctly compressed laterally. First metasomal tergite without dorsope; second tergite often longitudinally striate medially. Ovipositor sheath not longer than metasoma.</p></tp:treatment-sec><tp:treatment-sec sec-type="remarks" id="SECID0EORBG"><title>Remarks.</title><p>This is a small genus with only three described species exclusively from the Palaearctic region (two of these species have an East Palaearctic distribution). Unfortunately, there is no data about its biology. <italic><tp:taxon-name><tp:taxon-name-part taxon-name-part-type="genus" reg="Apronopa">Apronopa</tp:taxon-name-part></tp:taxon-name></italic> is characterised by three distinct diagnostic characters (<xref ref-type="bibr" rid="B68">van Achterberg 1980</xref>; <xref ref-type="bibr" rid="B46">Peris-Felipo and Belokobylskij 2018b</xref>): the dorsope of the first metasomal tergite are absent, the ovipositor has a distinct dorsal nodus subapically and the second metasomal tergite is sculptured basally (except in <italic><tp:taxon-name><tp:taxon-name-part taxon-name-part-type="genus" reg="Apronopa">A.</tp:taxon-name-part><tp:taxon-name-part taxon-name-part-type="species" reg="levis">levis</tp:taxon-name-part></tp:taxon-name></italic> Papp, 2007). The combination of these features is unknown in other <tp:taxon-name><tp:taxon-name-part taxon-name-part-type="subtribe">Aspilotina</tp:taxon-name-part></tp:taxon-name> and supports well the separate generic status of this taxon.</p></tp:treatment-sec><ref-list><ref id="B63"><mixed-citation xmlns:xlink="http://www.w3.org/1999/xlink" xlink:type="simple"><person-group><name name-style="western"><surname>Tobias</surname><given-names>VI</given-names></name></person-group> (<year>1986</year>) <article-title>Subfamily <tp:taxon-name><tp:taxon-name-part taxon-name-part-type="subfamily">Alysiinae</tp:taxon-name-part></tp:taxon-name>.</article-title> In: <person-group><name name-style="western"><surname>Medvedev</surname><given-names>GS</given-names></name></person-group> (<role>Ed.</role>) <issue-title>Opredelitel’ nasekomykh Evropeyskoy chasti SSSR [Key to insects of the USSR European part], Vol.</issue-title><source>3, Part 5, Nauka, Leningrad</source>, <fpage>100</fpage>–<lpage>231</lpage>. [In Russian] <ext-link xlink:href="10.5962/bhl.title.46334" ext-link-type="doi" xlink:type="simple">https://doi.org/10.5962/bhl.title.46334</ext-link></mixed-citation></ref><ref id="B22"><mixed-citation xmlns:xlink="http://www.w3.org/1999/xlink" xlink:type="simple"><person-group><name name-style="western"><surname>Fischer</surname><given-names>M</given-names></name></person-group> (<year>1991</year>) <article-title>Integration einiger Gattungen der <tp:taxon-name><tp:taxon-name-part taxon-name-part-type="tribe">Alysiini</tp:taxon-name-part></tp:taxon-name> in ein diagnostisches System (<tp:taxon-name><tp:taxon-name-part taxon-name-part-type="order">Hymenoptera</tp:taxon-name-part></tp:taxon-name>, <tp:taxon-name><tp:taxon-name-part taxon-name-part-type="family">Braconidae</tp:taxon-name-part></tp:taxon-name>, <tp:taxon-name><tp:taxon-name-part taxon-name-part-type="subfamily">Alysiinae</tp:taxon-name-part></tp:taxon-name>).</article-title><source>Linzer biologische Beiträge</source><volume>23</volume>(<issue>1</issue>): <fpage>3</fpage>–<lpage>35</lpage>.</mixed-citation></ref><ref id="B74"><mixed-citation xmlns:xlink="http://www.w3.org/1999/xlink" xlink:type="simple"><person-group><name name-style="western"><surname>Wharton</surname><given-names>RA</given-names></name></person-group> (<year>1994</year>) <article-title>New genera, species, and records of New World <tp:taxon-name><tp:taxon-name-part taxon-name-part-type="subfamily">Alysiinae</tp:taxon-name-part></tp:taxon-name> (<tp:taxon-name><tp:taxon-name-part taxon-name-part-type="order">Hymenoptera</tp:taxon-name-part></tp:taxon-name>, <tp:taxon-name><tp:taxon-name-part taxon-name-part-type="family">Braconidae</tp:taxon-name-part></tp:taxon-name>).</article-title><source>Proceedings of the Entomological Society of Washington</source><volume>96</volume>: <fpage>630</fpage>–<lpage>664</lpage>.</mixed-citation></ref><ref id="B1"><mixed-citation xmlns:xlink="http://www.w3.org/1999/xlink" xlink:type="simple"><person-group><name name-style="western"><surname>Belokobylskij</surname><given-names>SA</given-names></name></person-group> (<year>1998a</year>) <article-title>9. <tp:taxon-name><tp:taxon-name-part taxon-name-part-type="subfamily">Alysiinae</tp:taxon-name-part></tp:taxon-name> (<tp:taxon-name><tp:taxon-name-part taxon-name-part-type="tribe">Alysiini</tp:taxon-name-part></tp:taxon-name>).</article-title> In: <person-group><name name-style="western"><surname>Lehr</surname><given-names>PA</given-names></name></person-group> (<role>Ed.</role>) <issue-title>Key to insects of the Russian Far East.</issue-title><source>Vol. 4. <tp:taxon-name><tp:taxon-name-part taxon-name-part-type="order">Neuropteroidea</tp:taxon-name-part></tp:taxon-name>, <tp:taxon-name><tp:taxon-name-part taxon-name-part-type="order">Mecoptera</tp:taxon-name-part></tp:taxon-name>, <tp:taxon-name><tp:taxon-name-part taxon-name-part-type="order">Hymenoptera</tp:taxon-name-part></tp:taxon-name>. Pt 3. Dal’nauka, Vladivostok</source>, <fpage>162</fpage>–<lpage>298</lpage>. [In Russian]</mixed-citation></ref><ref id="B8"><mixed-citation xmlns:xlink="http://www.w3.org/1999/xlink" xlink:type="simple"><person-group><name name-style="western"><surname>Belokobylskij</surname><given-names>SA</given-names></name><name name-style="western"><surname>Tobias</surname><given-names>VI</given-names></name></person-group> (<year>2007</year>) <article-title>Fam. <tp:taxon-name><tp:taxon-name-part taxon-name-part-type="family">Braconidae</tp:taxon-name-part></tp:taxon-name>. Subfam. <tp:taxon-name><tp:taxon-name-part taxon-name-part-type="subfamily">Alysiinae</tp:taxon-name-part></tp:taxon-name>. Group of genera closed to <italic><tp:taxon-name><tp:taxon-name-part taxon-name-part-type="genus">Aspilota</tp:taxon-name-part></tp:taxon-name></italic>.</article-title> In: <person-group><name name-style="western"><surname>Lelej</surname><given-names>AS</given-names></name></person-group> (<role>Ed.</role>) <issue-title>Key to the Insects of the Russian Far East.</issue-title><source><tp:taxon-name><tp:taxon-name-part taxon-name-part-type="order">Neuropteroidea</tp:taxon-name-part></tp:taxon-name>, <tp:taxon-name><tp:taxon-name-part taxon-name-part-type="order">Mecoptera</tp:taxon-name-part></tp:taxon-name>, <tp:taxon-name><tp:taxon-name-part taxon-name-part-type="order">Hymenoptera</tp:taxon-name-part></tp:taxon-name>. Vol. IV, pt 5. Dal’nauka, Vladivostok</source>, <fpage>9</fpage>–<lpage>133</lpage>. [In Russian]</mixed-citation></ref><ref id="B76"><mixed-citation xmlns:xlink="http://www.w3.org/1999/xlink" xlink:type="simple"><person-group><name name-style="western"><surname>Yu</surname><given-names>DS</given-names></name><name name-style="western"><surname>van Achterberg</surname><given-names>C</given-names></name><name name-style="western"><surname>Horstmann</surname><given-names>K</given-names></name></person-group> (<year>2016</year>) Taxapad 2016, <tp:taxon-name><tp:taxon-name-part taxon-name-part-type="superfamily">Ichneumonoidea</tp:taxon-name-part></tp:taxon-name> 2015. Database on flash-drive. Ottawa, Ontario.</mixed-citation></ref><ref id="B46"><mixed-citation xmlns:xlink="http://www.w3.org/1999/xlink" xlink:type="simple"><person-group><name name-style="western"><surname>Peris-Felipo</surname><given-names>FJ</given-names></name><name name-style="western"><surname>Belokobylskij</surname><given-names>SA</given-names></name></person-group> (<year>2018b</year>) <article-title>A review of the genus <italic><tp:taxon-name><tp:taxon-name-part taxon-name-part-type="genus">Apronopa</tp:taxon-name-part></tp:taxon-name></italic> van Achterberg (<tp:taxon-name><tp:taxon-name-part taxon-name-part-type="order">Hymenoptera</tp:taxon-name-part></tp:taxon-name>: <tp:taxon-name><tp:taxon-name-part taxon-name-part-type="family">Braconidae</tp:taxon-name-part></tp:taxon-name>: <tp:taxon-name><tp:taxon-name-part taxon-name-part-type="subfamily">Alysiinae</tp:taxon-name-part></tp:taxon-name>) with a key to species.</article-title><source>ZooKeys</source><volume>793</volume>: <fpage>143</fpage>–<lpage>155</lpage>. <ext-link xlink:href="10.3897/zookeys.793.29313" ext-link-type="doi" xlink:type="simple">https://doi.org/10.3897/zookeys.793.29313</ext-link></mixed-citation></ref><ref id="B68"><mixed-citation xmlns:xlink="http://www.w3.org/1999/xlink" xlink:type="simple"><person-group><name name-style="western"><surname>van Achterberg</surname><given-names>C</given-names></name></person-group> (<year>1980</year>) <article-title>Three new Palaearctic genera of <tp:taxon-name><tp:taxon-name-part taxon-name-part-type="family">Braconidae</tp:taxon-name-part></tp:taxon-name> (<tp:taxon-name><tp:taxon-name-part taxon-name-part-type="order">Hymenoptera</tp:taxon-name-part></tp:taxon-name>).</article-title><source>Entomologische Berichten</source><volume>40</volume>: <fpage>72</fpage>–<lpage>80</lpage>.</mixed-citation></ref></ref-list></tp:taxon-treatment>
