# Supplementary material for: ﻿Review of the genera and subgenera of the subtribe Aspilotina (Hymenoptera, Braconidae, Alysiinae), with a new illustrated key
Source: Zookeys. 2025 Feb 26;1229:133–200. doi: 10.3897/zookeys.1229.142489 (PMC11883488; doi:10.3897/zookeys.1229.142489)
Supplement: XML Treatment for Aspilota [file zookeys.1229.142489-treatment2.xml]

<!DOCTYPE tp:taxon-treatment
  PUBLIC "-//TaxonX//DTD Taxonomic Treatment Publishing DTD v0 20100105//EN" "tax-treatment-NSO.dtd">
<tp:taxon-treatment xmlns:tp="http://www.plazi.org/taxpub"><tp:treatment-meta><kwd-group><label>Taxon classification</label><kwd>
                  <named-content content-type="kingdom">Animalia</named-content>
                </kwd><kwd>
                  <named-content content-type="order">Hymenoptera</named-content>
                </kwd><kwd>
                  <named-content content-type="family">Braconidae</named-content>
                </kwd></kwd-group><mixed-citation publication-type="journal"><person-group><name><surname>Peris-Felipo</surname><given-names>Francisco Javier</given-names></name><name><surname>Santa</surname><given-names>Fernando</given-names></name><name><surname>van Achterberg</surname><given-names>Cornelis</given-names></name><name><surname>Belokobylskij</surname><given-names>Sergey A.</given-names></name></person-group><article-title>﻿Review of the genera and subgenera of the subtribe <tp:taxon-name><tp:taxon-name-part taxon-name-part-type="subtribe">Aspilotina</tp:taxon-name-part></tp:taxon-name> (<tp:taxon-name><tp:taxon-name-part taxon-name-part-type="order">Hymenoptera</tp:taxon-name-part></tp:taxon-name>, <tp:taxon-name><tp:taxon-name-part taxon-name-part-type="family">Braconidae</tp:taxon-name-part></tp:taxon-name>, <tp:taxon-name><tp:taxon-name-part taxon-name-part-type="subfamily">Alysiinae</tp:taxon-name-part></tp:taxon-name>), with a new illustrated key</article-title><source>Zookeys</source><day>26</day><month>02</month><year>2025</year><volume>1229</volume><fpage>133</fpage><lpage>200</lpage><pub-id pub-id-type="doi">10.3897/zookeys.1229.142489</pub-id></mixed-citation></tp:treatment-meta><tp:nomenclature><label>﻿Genus</label><tp:taxon-name>
                <object-id xmlns:xlink="http://www.w3.org/1999/xlink" content-type="arpha" xlink:type="simple">3A5B8B7C-F6B2-50C2-9127-4F48F518B8BE</object-id>
                <tp:taxon-name-part taxon-name-part-type="genus" reg="Aspilota">Aspilota</tp:taxon-name-part>
              </tp:taxon-name><tp:taxon-authority>Foerster, 1863</tp:taxon-authority><xref ref-type="fig" rid="F4">Figs 4</xref><xref ref-type="fig" rid="F5">, 5</xref><xref ref-type="fig" rid="F6">, 6</xref><xref ref-type="fig" rid="F7">, 7</xref><xref ref-type="fig" rid="F8">, 8</xref><xref ref-type="fig" rid="F9">, 9</xref><tp:nomenclature-citation-list><tp:nomenclature-citation><tp:taxon-name>
                    <tp:taxon-name-part taxon-name-part-type="genus" reg="Aspilota">Aspilota</tp:taxon-name-part>
                  </tp:taxon-name><comment>Foerster, 1863: 268; <xref ref-type="bibr" rid="B60">Shenefelt 1974</xref>: 966; <xref ref-type="bibr" rid="B73">Wharton 1980</xref>: 84; <xref ref-type="bibr" rid="B69">van Achterberg 1988</xref>: 9; <xref ref-type="bibr" rid="B12">Chen and Wu 1994</xref>: 49; <xref ref-type="bibr" rid="B1">Belokobylskij 1998a</xref>: 218; <xref ref-type="bibr" rid="B75">Wharton 2002</xref>: 34; <xref ref-type="bibr" rid="B76">Yu et al. 2016</xref>.</comment></tp:nomenclature-citation><tp:nomenclature-citation><tp:taxon-name>
                    <tp:taxon-name-part taxon-name-part-type="genus" reg="Dipiesta">Dipiesta</tp:taxon-name-part>
                  </tp:taxon-name><comment>Foerster, 1863: 268 (synonymised with <tp:taxon-name><tp:taxon-name-part taxon-name-part-type="genus" reg="Aspilota">Aspilota</tp:taxon-name-part></tp:taxon-name> Foerster by <xref ref-type="bibr" rid="B61">Szépligeti (1904)</xref>).</comment></tp:nomenclature-citation><tp:nomenclature-citation><tp:taxon-name>
                    <tp:taxon-name-part taxon-name-part-type="genus" reg="Eusynaldis">Eusynaldis</tp:taxon-name-part>
                  </tp:taxon-name><comment>Zaykov &amp; Fischer, 1982: 70; <xref ref-type="bibr" rid="B69">van Achterberg 1988</xref>: 9 (as synonym of <tp:taxon-name><tp:taxon-name-part taxon-name-part-type="genus" reg="Aspilota">Aspilota</tp:taxon-name-part></tp:taxon-name> Foerster); <xref ref-type="bibr" rid="B78">Zhu et al. 2017</xref>: 19; <xref ref-type="bibr" rid="B47">Peris-Felipo and Belokobylskij 2019</xref>: 21.</comment></tp:nomenclature-citation><tp:nomenclature-citation><tp:taxon-name>
                    <tp:taxon-name-part taxon-name-part-type="genus" reg="Regetus">Regetus</tp:taxon-name-part>
                  </tp:taxon-name><comment>Papp, 1999: 391; <xref ref-type="bibr" rid="B29">Fischer 2002</xref>: 101; <xref ref-type="bibr" rid="B78">Zhu et al. 2017</xref>: 19 (as synonym of <tp:taxon-name><tp:taxon-name-part taxon-name-part-type="genus" reg="Aspilota">Aspilota</tp:taxon-name-part></tp:taxon-name> Foerster).</comment></tp:nomenclature-citation><tp:nomenclature-citation><tp:taxon-name>
                    <tp:taxon-name-part taxon-name-part-type="genus" reg="Grandilota">Grandilota</tp:taxon-name-part>
                  </tp:taxon-name><comment>Fischer, 2002: 103; <xref ref-type="bibr" rid="B76">Yu et al. 2016</xref>.</comment></tp:nomenclature-citation><tp:nomenclature-citation><tp:taxon-name>
                    <tp:taxon-name-part taxon-name-part-type="genus" reg="Adelphenaldis">Adelphenaldis</tp:taxon-name-part>
                  </tp:taxon-name><comment>Fischer, 2003: 41; <xref ref-type="bibr" rid="B49">Peris-Felipo et al. 2012</xref>: 287; <xref ref-type="bibr" rid="B51">2014b</xref>: 571; <xref ref-type="bibr" rid="B76">Yu et al. 2016</xref>; <xref ref-type="bibr" rid="B78">Zhu et al. 2017</xref>: 19 (as synonym of <tp:taxon-name><tp:taxon-name-part taxon-name-part-type="genus" reg="Aspilota">Aspilota</tp:taxon-name-part></tp:taxon-name> Foerster).</comment></tp:nomenclature-citation></tp:nomenclature-citation-list></tp:nomenclature><tp:treatment-sec sec-type="type species" id="SECID0ER2BG"><title>Type species.</title><p><italic><tp:taxon-name><tp:taxon-name-part taxon-name-part-type="genus" reg="Alysia">Alysia</tp:taxon-name-part><tp:taxon-name-part taxon-name-part-type="species" reg="ruficornis">ruficornis</tp:taxon-name-part></tp:taxon-name></italic> Nees von Esenbeck, 1834, by monotypy.</p></tp:treatment-sec><tp:treatment-sec sec-type="diagnosis" id="SECID0EC3BG"><title>Diagnosis.</title><p>Mandible small, simple, tridentate, often with upper (first) tooth diminished with respect to lower (third) tooth. Paraclypeal fovea large, reaching inner margin of eyes. Mesoscutum with or without medio-posterior pit; notauli present only in anterior part of mesoscutum; precoxal sulcus almost always present; propodeum smooth or more common with different types of sculpture and sometimes with longitudinal and/or transverse carinae, rarely forming areas. In fore wing, marginal cell never shortened; vein r originating from basal quarter of pterostigma; vein 2-SR often present and usually distinctly sclerotised but absent in subgenus <tp:taxon-name><tp:taxon-name-part taxon-name-part-type="genus" reg="Alysia"/><tp:taxon-name-part taxon-name-part-type="subgenus" reg="Eusynaldis">Eusynaldis</tp:taxon-name-part></tp:taxon-name>; veins m-cu and cu-a postfurcal; first subdiscal cell always closed postero-apically by vein CU1a. In hind wing, subbasal cell usually closed. Metasoma of ♀ more or less distinctly compressed laterally; second tergite always smooth. Ovipositor sheath usually not longer than metasoma.</p></tp:treatment-sec><tp:treatment-sec sec-type="remarks" id="SECID0EV4BG"><title>Remarks.</title><p>Members of the genus <italic><tp:taxon-name><tp:taxon-name-part taxon-name-part-type="genus" reg="Aspilota">Aspilota</tp:taxon-name-part></tp:taxon-name></italic> are frequently encountered as they are one of the most common genera among <tp:taxon-name><tp:taxon-name-part taxon-name-part-type="tribe">Alysiini</tp:taxon-name-part></tp:taxon-name> wasps. It is mainly distributed in forested and humid areas of the Holarctic region and only a few species have been already recorded from other zoogeographic regions. This genus is undersampled in the tropics where their main hosts (<tp:taxon-name><tp:taxon-name-part taxon-name-part-type="family">Phoridae</tp:taxon-name-part></tp:taxon-name>) have the greatest diversity.</p><p><italic><tp:taxon-name><tp:taxon-name-part taxon-name-part-type="genus" reg="Aspilota">Aspilota</tp:taxon-name-part></tp:taxon-name></italic> species are koinobiont endoparasitoids of larvae, mainly of the family <tp:taxon-name><tp:taxon-name-part taxon-name-part-type="family">Phoridae</tp:taxon-name-part></tp:taxon-name> (<tp:taxon-name><tp:taxon-name-part taxon-name-part-type="order">Diptera</tp:taxon-name-part></tp:taxon-name>). Previous reports established <italic><tp:taxon-name><tp:taxon-name-part taxon-name-part-type="genus" reg="Aspilota">Aspilota</tp:taxon-name-part></tp:taxon-name></italic> as parasitoid of the families <tp:taxon-name><tp:taxon-name-part taxon-name-part-type="family">Anthomyiidae</tp:taxon-name-part></tp:taxon-name>, <tp:taxon-name><tp:taxon-name-part taxon-name-part-type="family">Lonchaeidae</tp:taxon-name-part></tp:taxon-name>, <tp:taxon-name><tp:taxon-name-part taxon-name-part-type="family">Muscidae</tp:taxon-name-part></tp:taxon-name>, <tp:taxon-name><tp:taxon-name-part taxon-name-part-type="family">Platypezidae</tp:taxon-name-part></tp:taxon-name>, <tp:taxon-name><tp:taxon-name-part taxon-name-part-type="family">Sarcophagidae</tp:taxon-name-part></tp:taxon-name>, <tp:taxon-name><tp:taxon-name-part taxon-name-part-type="family">Syrphidae</tp:taxon-name-part></tp:taxon-name>, and <tp:taxon-name><tp:taxon-name-part taxon-name-part-type="family">Tephritidae</tp:taxon-name-part></tp:taxon-name>. However, these hosts need to be especially reconfirmed. The records of lepidopterous and hymenopterous larvae as hosts (families <tp:taxon-name><tp:taxon-name-part taxon-name-part-type="family">Erebidae</tp:taxon-name-part></tp:taxon-name>, <tp:taxon-name><tp:taxon-name-part taxon-name-part-type="family">Bucculatricidae</tp:taxon-name-part></tp:taxon-name>, <tp:taxon-name><tp:taxon-name-part taxon-name-part-type="family">Lasiocampidae</tp:taxon-name-part></tp:taxon-name>, and <tp:taxon-name><tp:taxon-name-part taxon-name-part-type="family">Tortricidae</tp:taxon-name-part></tp:taxon-name>, and family <tp:taxon-name><tp:taxon-name-part taxon-name-part-type="family">Tenthredinidae</tp:taxon-name-part></tp:taxon-name>, respectively) are extremely doubtful because the known biology and perhaps were concerned to the <tp:taxon-name><tp:taxon-name-part taxon-name-part-type="family">Phoridae</tp:taxon-name-part></tp:taxon-name> living in dead larvae of the species from these families.</p><p>The genus <italic><tp:taxon-name><tp:taxon-name-part taxon-name-part-type="genus" reg="Aspilota">Aspilota</tp:taxon-name-part></tp:taxon-name></italic> contains three subgenera, <italic><tp:taxon-name><tp:taxon-name-part taxon-name-part-type="genus" reg="Aspilota"/><tp:taxon-name-part taxon-name-part-type="subgenus" reg="Aspilota">Aspilota</tp:taxon-name-part></tp:taxon-name></italic> sensu stricto, <italic><tp:taxon-name><tp:taxon-name-part taxon-name-part-type="genus" reg="Aspilota"/><tp:taxon-name-part taxon-name-part-type="subgenus" reg="Eusynaldis">Eusynaldis</tp:taxon-name-part></tp:taxon-name></italic> Zaykov &amp; Fischer, 1982, and <italic><tp:taxon-name><tp:taxon-name-part taxon-name-part-type="genus" reg="Aspilota"/><tp:taxon-name-part taxon-name-part-type="subgenus" reg="Grandilota">Grandilota</tp:taxon-name-part></tp:taxon-name></italic> Fischer, 2002.</p></tp:treatment-sec><tp:treatment-sec><!--Section generated to contain objects referenced in tp:taxon-treatment.--><fig id="F4" position="float" orientation="portrait"><object-id xmlns:xlink="http://www.w3.org/1999/xlink" content-type="doi" xlink:type="simple">10.3897/zookeys.1229.142489.figure4</object-id><object-id xmlns:xlink="http://www.w3.org/1999/xlink" content-type="arpha" xlink:type="simple">74EE4012-EDA2-5AFF-98EA-64AC589C081C</object-id><label>Figure 4.</label><caption><p><tp:taxon-name><tp:taxon-name-part taxon-name-part-type="genus" reg="Aspilota">Aspilota</tp:taxon-name-part> (<tp:taxon-name-part taxon-name-part-type="subgenus" reg="Aspilota">Aspilota</tp:taxon-name-part>) <tp:taxon-name-part taxon-name-part-type="species" reg="ajara">ajara</tp:taxon-name-part></tp:taxon-name> Peris-Felipo, 2016 (holotype, female) <bold>A</bold> habitus, lateral view <bold>B</bold> head and mesosoma, lateral view <bold>C</bold> mandible <bold>D</bold> antenna <bold>E</bold> head, front view <bold>F</bold> head and mesonotum, dorsal view.</p></caption><graphic xmlns:xlink="http://www.w3.org/1999/xlink" xlink:href="zookeys-1229-133_article-142489__-g004.jpg" position="float" orientation="portrait" xlink:type="simple" id="oo_1263591.jpg"><uri content-type="original_file" xlink:type="simple">https://binary.pensoft.net/fig/1263591</uri></graphic></fig><fig id="F5" position="float" orientation="portrait"><object-id xmlns:xlink="http://www.w3.org/1999/xlink" content-type="doi" xlink:type="simple">10.3897/zookeys.1229.142489.figure5</object-id><object-id xmlns:xlink="http://www.w3.org/1999/xlink" content-type="arpha" xlink:type="simple">6E48E204-3D47-5EFF-B933-C5E8AFCD9C8C</object-id><label>Figure 5.</label><caption><p><tp:taxon-name><tp:taxon-name-part taxon-name-part-type="genus" reg="Aspilota">Aspilota</tp:taxon-name-part> (<tp:taxon-name-part taxon-name-part-type="subgenus" reg="Aspilota">Aspilota</tp:taxon-name-part>) <tp:taxon-name-part taxon-name-part-type="species" reg="ajara">ajara</tp:taxon-name-part></tp:taxon-name> Peris-Felipo, 2016 (holotype, female) <bold>A</bold> propodeum <bold>B</bold> first metasomal tergite, dorsal view <bold>C</bold> legs, metasoma and ovipositor, lateral view <bold>D</bold> fore and hind wings.</p></caption><graphic xmlns:xlink="http://www.w3.org/1999/xlink" xlink:href="zookeys-1229-133_article-142489__-g005.jpg" position="float" orientation="portrait" xlink:type="simple" id="oo_1263592.jpg"><uri content-type="original_file" xlink:type="simple">https://binary.pensoft.net/fig/1263592</uri></graphic></fig><fig id="F6" position="float" orientation="portrait"><object-id xmlns:xlink="http://www.w3.org/1999/xlink" content-type="doi" xlink:type="simple">10.3897/zookeys.1229.142489.figure6</object-id><object-id xmlns:xlink="http://www.w3.org/1999/xlink" content-type="arpha" xlink:type="simple">03B4316F-CF54-5042-9E9D-E01A1426D534</object-id><label>Figure 6.</label><caption><p><tp:taxon-name><tp:taxon-name-part taxon-name-part-type="genus" reg="Aspilota">Aspilota</tp:taxon-name-part> (<tp:taxon-name-part taxon-name-part-type="subgenus" reg="Eusynaldis">Eusynaldis</tp:taxon-name-part>) <tp:taxon-name-part taxon-name-part-type="species" reg="varinervis">varinervis</tp:taxon-name-part></tp:taxon-name> (Zaykov &amp; Fischer, 1972) (holotype, male) <bold>A</bold> habitus, lateral view <bold>B</bold> head and mesosoma, lateral view <bold>C</bold> mandible <bold>D</bold> antenna <bold>E</bold> head, front view <bold>F</bold> head and mesonotum, dorsal view.</p></caption><graphic xmlns:xlink="http://www.w3.org/1999/xlink" xlink:href="zookeys-1229-133_article-142489__-g006.jpg" position="float" orientation="portrait" xlink:type="simple" id="oo_1263593.jpg"><uri content-type="original_file" xlink:type="simple">https://binary.pensoft.net/fig/1263593</uri></graphic></fig><fig id="F7" position="float" orientation="portrait"><object-id xmlns:xlink="http://www.w3.org/1999/xlink" content-type="doi" xlink:type="simple">10.3897/zookeys.1229.142489.figure7</object-id><object-id xmlns:xlink="http://www.w3.org/1999/xlink" content-type="arpha" xlink:type="simple">A24AC4E3-83BC-55BF-8797-BC8D8E32072F</object-id><label>Figure 7.</label><caption><p><tp:taxon-name><tp:taxon-name-part taxon-name-part-type="genus" reg="Aspilota">Aspilota</tp:taxon-name-part> (<tp:taxon-name-part taxon-name-part-type="subgenus" reg="Eusynaldis">Eusynaldis</tp:taxon-name-part>) <tp:taxon-name-part taxon-name-part-type="species" reg="varinervis">varinervis</tp:taxon-name-part></tp:taxon-name> (Zaykov &amp; Fischer, 1972) (holotype, male) <bold>A</bold> propodeum <bold>B</bold> first metasomal tergite, dorsal view <bold>C</bold> hind leg, lateral view <bold>D</bold> fore wing.</p></caption><graphic xmlns:xlink="http://www.w3.org/1999/xlink" xlink:href="zookeys-1229-133_article-142489__-g007.jpg" position="float" orientation="portrait" xlink:type="simple" id="oo_1263594.jpg"><uri content-type="original_file" xlink:type="simple">https://binary.pensoft.net/fig/1263594</uri></graphic></fig><fig id="F8" position="float" orientation="portrait"><object-id xmlns:xlink="http://www.w3.org/1999/xlink" content-type="doi" xlink:type="simple">10.3897/zookeys.1229.142489.figure8</object-id><object-id xmlns:xlink="http://www.w3.org/1999/xlink" content-type="arpha" xlink:type="simple">1085B477-75A9-5ED3-BCED-A2B66A5ECF06</object-id><label>Figure 8.</label><caption><p><tp:taxon-name><tp:taxon-name-part taxon-name-part-type="genus" reg="Aspilota">Aspilota</tp:taxon-name-part> (<tp:taxon-name-part taxon-name-part-type="subgenus" reg="Grandilota">Grandilota</tp:taxon-name-part>) <tp:taxon-name-part taxon-name-part-type="species" reg="kenyaensis">kenyaensis</tp:taxon-name-part></tp:taxon-name> (Fischer, 2002), comb. nov. (holotype, female) <bold>A</bold> habitus, lateral view <bold>B</bold> head and mesosoma, lateral view <bold>C</bold> mandible <bold>D</bold> antenna <bold>E</bold> head, front view <bold>F</bold> head, dorsal view.</p></caption><graphic xmlns:xlink="http://www.w3.org/1999/xlink" xlink:href="zookeys-1229-133_article-142489__-g008.jpg" position="float" orientation="portrait" xlink:type="simple" id="oo_1263595.jpg"><uri content-type="original_file" xlink:type="simple">https://binary.pensoft.net/fig/1263595</uri></graphic></fig><fig id="F9" position="float" orientation="portrait"><object-id xmlns:xlink="http://www.w3.org/1999/xlink" content-type="doi" xlink:type="simple">10.3897/zookeys.1229.142489.figure9</object-id><object-id xmlns:xlink="http://www.w3.org/1999/xlink" content-type="arpha" xlink:type="simple">BAD04E66-FE0E-5A4B-8DD3-C07CC63F52BE</object-id><label>Figure 9.</label><caption><p><tp:taxon-name><tp:taxon-name-part taxon-name-part-type="genus" reg="Aspilota">Aspilota</tp:taxon-name-part> (<tp:taxon-name-part taxon-name-part-type="subgenus" reg="Grandilota">Grandilota</tp:taxon-name-part>) <tp:taxon-name-part taxon-name-part-type="species" reg="kenyaensis">kenyaensis</tp:taxon-name-part></tp:taxon-name> (Fischer, 2002), comb. nov. (holotype, female) <bold>A</bold> mesonotum, dorsal view <bold>B</bold> propodeum. <bold>C</bold> legs, metasoma and ovipositor, lateral view <bold>D</bold> first metasomal tergite, dorsal view <bold>E</bold> fore and hind wings.</p></caption><graphic xmlns:xlink="http://www.w3.org/1999/xlink" xlink:href="zookeys-1229-133_article-142489__-g009.jpg" position="float" orientation="portrait" xlink:type="simple" id="oo_1263596.jpg"><uri content-type="original_file" xlink:type="simple">https://binary.pensoft.net/fig/1263596</uri></graphic></fig></tp:treatment-sec><ref-list><ref id="B60"><mixed-citation xmlns:xlink="http://www.w3.org/1999/xlink" xlink:type="simple"><person-group><name name-style="western"><surname>Shenefelt</surname><given-names>RD</given-names></name></person-group> (<year>1974</year>) Pars II. <tp:taxon-name><tp:taxon-name-part taxon-name-part-type="family">Braconidae</tp:taxon-name-part></tp:taxon-name> 7. <tp:taxon-name><tp:taxon-name-part taxon-name-part-type="subfamily">Alysiinae</tp:taxon-name-part></tp:taxon-name>. In van der Vecht, J. and Shenefelt R. D., Hymenopterorum Catalogus (nova editio). Dr. W. Junk, The Hague, 937–1113.</mixed-citation></ref><ref id="B73"><mixed-citation xmlns:xlink="http://www.w3.org/1999/xlink" xlink:type="simple"><person-group><name name-style="western"><surname>Wharton</surname><given-names>RA</given-names></name></person-group> (<year>1980</year>) <article-title>Review of New World <tp:taxon-name><tp:taxon-name-part taxon-name-part-type="tribe">Alysiini</tp:taxon-name-part></tp:taxon-name> (<tp:taxon-name><tp:taxon-name-part taxon-name-part-type="order">Hymenoptera</tp:taxon-name-part></tp:taxon-name>: <tp:taxon-name><tp:taxon-name-part taxon-name-part-type="family">Braconidae</tp:taxon-name-part></tp:taxon-name>) with discussion of generic relationships within the tribe.</article-title><source>University of California Publications in Entomology</source><volume>88</volume>: <fpage>1</fpage>–<lpage>104</lpage>.</mixed-citation></ref><ref id="B69"><mixed-citation xmlns:xlink="http://www.w3.org/1999/xlink" xlink:type="simple"><person-group><name name-style="western"><surname>van Achterberg</surname><given-names>C</given-names></name></person-group> (<year>1988</year>) <article-title>The genera of the <italic><tp:taxon-name><tp:taxon-name-part taxon-name-part-type="genus">Aspilota</tp:taxon-name-part></tp:taxon-name></italic>-group and some descriptions of fungicolous <tp:taxon-name><tp:taxon-name-part taxon-name-part-type="tribe">Alysiini</tp:taxon-name-part></tp:taxon-name> from the Netherlands (<tp:taxon-name><tp:taxon-name-part taxon-name-part-type="order">Hymenoptera</tp:taxon-name-part></tp:taxon-name>: <tp:taxon-name><tp:taxon-name-part taxon-name-part-type="family">Braconidae</tp:taxon-name-part></tp:taxon-name>: <tp:taxon-name><tp:taxon-name-part taxon-name-part-type="subfamily">Alysiinae</tp:taxon-name-part></tp:taxon-name>).</article-title><source>Zoologische Verhandelingen Leiden</source><volume>247</volume>: <fpage>1</fpage>–<lpage>88</lpage>.</mixed-citation></ref><ref id="B12"><mixed-citation xmlns:xlink="http://www.w3.org/1999/xlink" xlink:type="simple"><person-group><name name-style="western"><surname>Chen</surname><given-names>JH</given-names></name><name name-style="western"><surname>Wu</surname><given-names>ZS</given-names></name></person-group> (<year>1994</year>) <source>The <tp:taxon-name><tp:taxon-name-part taxon-name-part-type="tribe">Alysiini</tp:taxon-name-part></tp:taxon-name> of China (<tp:taxon-name><tp:taxon-name-part taxon-name-part-type="order">Hymenoptera</tp:taxon-name-part></tp:taxon-name>: <tp:taxon-name><tp:taxon-name-part taxon-name-part-type="family">Braconidae</tp:taxon-name-part></tp:taxon-name>: <tp:taxon-name><tp:taxon-name-part taxon-name-part-type="subfamily">Alysiinae</tp:taxon-name-part></tp:taxon-name>).</source><publisher-name>China Agricultural Press</publisher-name>, <publisher-loc>Fuzhou</publisher-loc>, <size units="page">218 pp</size>. [In Chinese, with English summary]</mixed-citation></ref><ref id="B1"><mixed-citation xmlns:xlink="http://www.w3.org/1999/xlink" xlink:type="simple"><person-group><name name-style="western"><surname>Belokobylskij</surname><given-names>SA</given-names></name></person-group> (<year>1998a</year>) <article-title>9. <tp:taxon-name><tp:taxon-name-part taxon-name-part-type="subfamily">Alysiinae</tp:taxon-name-part></tp:taxon-name> (<tp:taxon-name><tp:taxon-name-part taxon-name-part-type="tribe">Alysiini</tp:taxon-name-part></tp:taxon-name>).</article-title> In: <person-group><name name-style="western"><surname>Lehr</surname><given-names>PA</given-names></name></person-group> (<role>Ed.</role>) <issue-title>Key to insects of the Russian Far East.</issue-title><source>Vol. 4. <tp:taxon-name><tp:taxon-name-part taxon-name-part-type="order">Neuropteroidea</tp:taxon-name-part></tp:taxon-name>, <tp:taxon-name><tp:taxon-name-part taxon-name-part-type="order">Mecoptera</tp:taxon-name-part></tp:taxon-name>, <tp:taxon-name><tp:taxon-name-part taxon-name-part-type="order">Hymenoptera</tp:taxon-name-part></tp:taxon-name>. Pt 3. Dal’nauka, Vladivostok</source>, <fpage>162</fpage>–<lpage>298</lpage>. [In Russian]</mixed-citation></ref><ref id="B75"><mixed-citation xmlns:xlink="http://www.w3.org/1999/xlink" xlink:type="simple"><person-group><name name-style="western"><surname>Wharton</surname><given-names>RA</given-names></name></person-group> (<year>2002</year>) <article-title>Revision of the Australian <tp:taxon-name><tp:taxon-name-part taxon-name-part-type="tribe">Alysiini</tp:taxon-name-part></tp:taxon-name> (<tp:taxon-name><tp:taxon-name-part taxon-name-part-type="order">Hymenoptera</tp:taxon-name-part></tp:taxon-name>: <tp:taxon-name><tp:taxon-name-part taxon-name-part-type="family">Braconidae</tp:taxon-name-part></tp:taxon-name>).</article-title><source>Invertebrate Systematics</source><volume>16</volume>: <fpage>7</fpage>–<lpage>105</lpage>. <ext-link xlink:href="10.1071/IT01012" ext-link-type="doi" xlink:type="simple">https://doi.org/10.1071/IT01012</ext-link></mixed-citation></ref><ref id="B76"><mixed-citation xmlns:xlink="http://www.w3.org/1999/xlink" xlink:type="simple"><person-group><name name-style="western"><surname>Yu</surname><given-names>DS</given-names></name><name name-style="western"><surname>van Achterberg</surname><given-names>C</given-names></name><name name-style="western"><surname>Horstmann</surname><given-names>K</given-names></name></person-group> (<year>2016</year>) Taxapad 2016, <tp:taxon-name><tp:taxon-name-part taxon-name-part-type="superfamily">Ichneumonoidea</tp:taxon-name-part></tp:taxon-name> 2015. Database on flash-drive. Ottawa, Ontario.</mixed-citation></ref><ref id="B61"><mixed-citation xmlns:xlink="http://www.w3.org/1999/xlink" xlink:type="simple"><person-group><name name-style="western"><surname>Szépligeti</surname><given-names>G</given-names></name></person-group> (<year>1904</year>) <article-title><tp:taxon-name><tp:taxon-name-part taxon-name-part-type="order">Hymenoptera</tp:taxon-name-part></tp:taxon-name>. Family <tp:taxon-name><tp:taxon-name-part taxon-name-part-type="family">Braconidae</tp:taxon-name-part></tp:taxon-name>.</article-title><source>Genera Insectorum</source><volume>22</volume>: <fpage>1</fpage>–<lpage>253</lpage>.</mixed-citation></ref><ref id="B78"><mixed-citation xmlns:xlink="http://www.w3.org/1999/xlink" xlink:type="simple"><person-group><name name-style="western"><surname>Zhu</surname><given-names>J</given-names></name><name name-style="western"><surname>van Achterberg</surname><given-names>C</given-names></name><name name-style="western"><surname>Chen</surname><given-names>X-X</given-names></name></person-group> (<year>2017</year>) <article-title>An illustrated key to the genera and subgenera of the <tp:taxon-name><tp:taxon-name-part taxon-name-part-type="tribe">Alysiini</tp:taxon-name-part></tp:taxon-name> (<tp:taxon-name><tp:taxon-name-part taxon-name-part-type="order">Hymenoptera</tp:taxon-name-part></tp:taxon-name>, <tp:taxon-name><tp:taxon-name-part taxon-name-part-type="family">Braconidae</tp:taxon-name-part></tp:taxon-name>, <tp:taxon-name><tp:taxon-name-part taxon-name-part-type="subfamily">Alysiinae</tp:taxon-name-part></tp:taxon-name>), with three genera new for China.</article-title><source>ZooKeys</source><volume>722</volume>: <fpage>37</fpage>–<lpage>779</lpage>. <ext-link xlink:href="10.3897/zookeys.722.14799" ext-link-type="doi" xlink:type="simple">https://doi.org/10.3897/zookeys.722.14799</ext-link></mixed-citation></ref><ref id="B47"><mixed-citation xmlns:xlink="http://www.w3.org/1999/xlink" xlink:type="simple"><person-group><name name-style="western"><surname>Peris-Felipo</surname><given-names>FJ</given-names></name><name name-style="western"><surname>Belokobylskij</surname><given-names>SA</given-names></name></person-group> (<year>2019</year>) <article-title>New Australasian species from the subgenus <tp:taxon-name><tp:taxon-name-part taxon-name-part-type="genus"/><tp:taxon-name-part taxon-name-part-type="subgenus">Eusynaldis</tp:taxon-name-part></tp:taxon-name> of the genus <italic><tp:taxon-name><tp:taxon-name-part taxon-name-part-type="genus">Aspilota</tp:taxon-name-part></tp:taxon-name></italic> Foester, 1863 (<tp:taxon-name><tp:taxon-name-part taxon-name-part-type="order">Hymenoptera</tp:taxon-name-part></tp:taxon-name>, <tp:taxon-name><tp:taxon-name-part taxon-name-part-type="family">Braconidae</tp:taxon-name-part></tp:taxon-name>, <tp:taxon-name><tp:taxon-name-part taxon-name-part-type="subfamily">Alysiinae</tp:taxon-name-part></tp:taxon-name>) with a key to World species.</article-title><source>Bulletin of Insectology</source><volume>72</volume>(<issue>1</issue>): <fpage>21</fpage>–<lpage>27</lpage>.</mixed-citation></ref><ref id="B29"><mixed-citation xmlns:xlink="http://www.w3.org/1999/xlink" xlink:type="simple"><person-group><name name-style="western"><surname>Fischer</surname><given-names>M</given-names></name></person-group> (<year>2002</year>) <article-title>Übersicht über die Gattungen der <italic><tp:taxon-name><tp:taxon-name-part taxon-name-part-type="genus">Aspilota</tp:taxon-name-part></tp:taxon-name></italic>-Genusgruppe mit Neubeschreibung von <italic><tp:taxon-name><tp:taxon-name-part taxon-name-part-type="genus">Grandilota</tp:taxon-name-part></tp:taxon-name></italic> nov. gen. sowie Redeskription von <italic><tp:taxon-name><tp:taxon-name-part taxon-name-part-type="genus">Regetus</tp:taxon-name-part></tp:taxon-name></italic> Papp (<tp:taxon-name><tp:taxon-name-part taxon-name-part-type="order">Hymenoptera</tp:taxon-name-part></tp:taxon-name>, <tp:taxon-name><tp:taxon-name-part taxon-name-part-type="family">Braconidae</tp:taxon-name-part></tp:taxon-name>, <tp:taxon-name><tp:taxon-name-part taxon-name-part-type="subfamily">Alysiinae</tp:taxon-name-part></tp:taxon-name>).</article-title><source>Zeitschrift der Arbeitsgemeinschaft Oesterreichischer Entomologen</source><volume>54</volume>(<issue>3–4</issue>): <fpage>99</fpage>–<lpage>108</lpage>.</mixed-citation></ref><ref id="B49"><mixed-citation xmlns:xlink="http://www.w3.org/1999/xlink" xlink:type="simple"><person-group><name name-style="western"><surname>Peris-Felipo</surname><given-names>FJ</given-names></name><name name-style="western"><surname>Belokobylskij</surname><given-names>SA</given-names></name><name name-style="western"><surname>Jiménez-Peydró</surname><given-names>R</given-names></name></person-group> (<year>2012</year>) <article-title>Genus <italic><tp:taxon-name><tp:taxon-name-part taxon-name-part-type="genus">Adelphenaldis</tp:taxon-name-part></tp:taxon-name></italic> Fischer, 2003 (<tp:taxon-name><tp:taxon-name-part taxon-name-part-type="order">Hymenoptera</tp:taxon-name-part></tp:taxon-name>, <tp:taxon-name><tp:taxon-name-part taxon-name-part-type="family">Braconidae</tp:taxon-name-part></tp:taxon-name>, <tp:taxon-name><tp:taxon-name-part taxon-name-part-type="subfamily">Alysiinae</tp:taxon-name-part></tp:taxon-name>) in Spain, with a key to the world species.</article-title><source>Annales zoologici</source><volume>62</volume>(<issue>2</issue>): <fpage>287</fpage>–<lpage>296</lpage>. <ext-link xlink:href="10.3161/000345412X652828" ext-link-type="doi" xlink:type="simple">https://doi.org/10.3161/000345412X652828</ext-link></mixed-citation></ref><ref id="B51"><mixed-citation xmlns:xlink="http://www.w3.org/1999/xlink" xlink:type="simple"><person-group><name name-style="western"><surname>Peris-Felipo</surname><given-names>FJ</given-names></name><name name-style="western"><surname>Broad</surname><given-names>GR</given-names></name><name name-style="western"><surname>Belokobylskij</surname><given-names>SA</given-names></name><name name-style="western"><surname>Jiménez-Peydró</surname><given-names>R</given-names></name></person-group> (<year>2014b</year>) <article-title>Three new <italic><tp:taxon-name><tp:taxon-name-part taxon-name-part-type="genus">Adelphenaldis</tp:taxon-name-part></tp:taxon-name></italic> species (<tp:taxon-name><tp:taxon-name-part taxon-name-part-type="order">Hymenoptera</tp:taxon-name-part></tp:taxon-name>: <tp:taxon-name><tp:taxon-name-part taxon-name-part-type="family">Braconidae</tp:taxon-name-part></tp:taxon-name>: <tp:taxon-name><tp:taxon-name-part taxon-name-part-type="subfamily">Alysiinae</tp:taxon-name-part></tp:taxon-name>) from Africa, with first descriptions of the female of <italic><tp:taxon-name><tp:taxon-name-part taxon-name-part-type="genus">A.</tp:taxon-name-part><tp:taxon-name-part taxon-name-part-type="species">subsurrectionis</tp:taxon-name-part></tp:taxon-name></italic> (Fischer) and the male of <italic><tp:taxon-name><tp:taxon-name-part taxon-name-part-type="genus">A.</tp:taxon-name-part><tp:taxon-name-part taxon-name-part-type="species">claricornis</tp:taxon-name-part></tp:taxon-name></italic>.</article-title><source>African Entomology</source><volume>22</volume>(<issue>3</issue>): <fpage>561</fpage>–<lpage>576</lpage>. <ext-link xlink:href="10.4001/003.022.0318" ext-link-type="doi" xlink:type="simple">https://doi.org/10.4001/003.022.0318</ext-link></mixed-citation></ref></ref-list></tp:taxon-treatment>
