# Supplementary material for: ﻿Review of the genera and subgenera of the subtribe Aspilotina (Hymenoptera, Braconidae, Alysiinae), with a new illustrated key
Source: Zookeys. 2025 Feb 26;1229:133–200. doi: 10.3897/zookeys.1229.142489 (PMC11883488; doi:10.3897/zookeys.1229.142489)
Supplement: XML Treatment for Aspilota [file zookeys.1229.142489-treatment3.xml]

<!DOCTYPE tp:taxon-treatment
  PUBLIC "-//TaxonX//DTD Taxonomic Treatment Publishing DTD v0 20100105//EN" "tax-treatment-NSO.dtd">
<tp:taxon-treatment xmlns:tp="http://www.plazi.org/taxpub"><tp:treatment-meta><kwd-group><label>Taxon classification</label><kwd>
                  <named-content content-type="kingdom">Animalia</named-content>
                </kwd><kwd>
                  <named-content content-type="order">Hymenoptera</named-content>
                </kwd><kwd>
                  <named-content content-type="family">Braconidae</named-content>
                </kwd></kwd-group><mixed-citation publication-type="journal"><person-group><name><surname>Peris-Felipo</surname><given-names>Francisco Javier</given-names></name><name><surname>Santa</surname><given-names>Fernando</given-names></name><name><surname>van Achterberg</surname><given-names>Cornelis</given-names></name><name><surname>Belokobylskij</surname><given-names>Sergey A.</given-names></name></person-group><article-title>﻿Review of the genera and subgenera of the subtribe <tp:taxon-name><tp:taxon-name-part taxon-name-part-type="subtribe">Aspilotina</tp:taxon-name-part></tp:taxon-name> (<tp:taxon-name><tp:taxon-name-part taxon-name-part-type="order">Hymenoptera</tp:taxon-name-part></tp:taxon-name>, <tp:taxon-name><tp:taxon-name-part taxon-name-part-type="family">Braconidae</tp:taxon-name-part></tp:taxon-name>, <tp:taxon-name><tp:taxon-name-part taxon-name-part-type="subfamily">Alysiinae</tp:taxon-name-part></tp:taxon-name>), with a new illustrated key</article-title><source>Zookeys</source><day>26</day><month>02</month><year>2025</year><volume>1229</volume><fpage>133</fpage><lpage>200</lpage><pub-id pub-id-type="doi">10.3897/zookeys.1229.142489</pub-id></mixed-citation></tp:treatment-meta><tp:nomenclature><label>﻿Subgenus</label><tp:taxon-name>
                <object-id xmlns:xlink="http://www.w3.org/1999/xlink" content-type="arpha" xlink:type="simple">A16B411B-7FDB-5B4D-86FA-5FDEE0A75B1B</object-id>
                <tp:taxon-name-part taxon-name-part-type="subgenus" reg="Aspilota">Aspilota</tp:taxon-name-part>
              </tp:taxon-name><tp:taxon-authority>Foerster, 1863, sensu stricto</tp:taxon-authority><xref ref-type="fig" rid="F4">Figs 4</xref><xref ref-type="fig" rid="F5">, 5</xref><tp:nomenclature-citation-list><tp:nomenclature-citation><tp:taxon-name>
                    <tp:taxon-name-part taxon-name-part-type="genus" reg="Aspilota">Aspilota</tp:taxon-name-part>
                  </tp:taxon-name><comment>Foerster, 1863: 268; <xref ref-type="bibr" rid="B60">Shenefelt 1974</xref>: 966; <xref ref-type="bibr" rid="B73">Wharton 1980</xref>: 84; <xref ref-type="bibr" rid="B69">van Achterberg 1988</xref>: 9; <xref ref-type="bibr" rid="B12">Chen and Wu 1994</xref>: 49; <xref ref-type="bibr" rid="B1">Belokobylskij 1998a</xref>: 218; <xref ref-type="bibr" rid="B75">Wharton 2002</xref>: 34; <xref ref-type="bibr" rid="B76">Yu et al. 2016</xref>.</comment></tp:nomenclature-citation><tp:nomenclature-citation><tp:taxon-name>
                    <tp:taxon-name-part taxon-name-part-type="genus" reg="Dipiesta">Dipiesta</tp:taxon-name-part>
                  </tp:taxon-name><comment>Foerster, 1863: 265.</comment></tp:nomenclature-citation></tp:nomenclature-citation-list></tp:nomenclature><tp:treatment-sec sec-type="type species" id="SECID0EBKAI"><title>Type species.</title><p><italic><tp:taxon-name><tp:taxon-name-part taxon-name-part-type="genus" reg="Alysia">Alysia</tp:taxon-name-part><tp:taxon-name-part taxon-name-part-type="species" reg="ruficornis">ruficornis</tp:taxon-name-part></tp:taxon-name></italic> Nees von Esenbeck, 1834, by monotypy.</p></tp:treatment-sec><tp:treatment-sec sec-type="material" id="SECID0ESKAI"><title>Material examined.</title><p>Numerous species from the Palaearctic, Nearctic, and Neotropical regions were reviewed (e.g., Peris-Felipo and Belokobylskj 2014; <xref ref-type="bibr" rid="B52">Peris-Felipo et al. 2016a</xref>, <xref ref-type="bibr" rid="B53">2016b</xref>, <xref ref-type="bibr" rid="B54">2016c</xref>, <xref ref-type="bibr" rid="B55">2016d</xref>).</p><fig id="F4" position="float" orientation="portrait"><object-id xmlns:xlink="http://www.w3.org/1999/xlink" content-type="doi" xlink:type="simple">10.3897/zookeys.1229.142489.figure4</object-id><object-id xmlns:xlink="http://www.w3.org/1999/xlink" content-type="arpha" xlink:type="simple">74EE4012-EDA2-5AFF-98EA-64AC589C081C</object-id><label>Figure 4.</label><caption><p><tp:taxon-name><tp:taxon-name-part taxon-name-part-type="genus" reg="Aspilota">Aspilota</tp:taxon-name-part> (<tp:taxon-name-part taxon-name-part-type="subgenus" reg="Aspilota">Aspilota</tp:taxon-name-part>) <tp:taxon-name-part taxon-name-part-type="species" reg="ajara">ajara</tp:taxon-name-part></tp:taxon-name> Peris-Felipo, 2016 (holotype, female) <bold>A</bold> habitus, lateral view <bold>B</bold> head and mesosoma, lateral view <bold>C</bold> mandible <bold>D</bold> antenna <bold>E</bold> head, front view <bold>F</bold> head and mesonotum, dorsal view.</p></caption><graphic xmlns:xlink="http://www.w3.org/1999/xlink" xlink:href="zookeys-1229-133_article-142489__-g004.jpg" position="float" orientation="portrait" xlink:type="simple" id="oo_1263591.jpg"><uri content-type="original_file" xlink:type="simple">https://binary.pensoft.net/fig/1263591</uri></graphic></fig></tp:treatment-sec><tp:treatment-sec sec-type="remarks" id="SECID0E3NAI"><title>Remarks.</title><p>This largest and easily recognised subgenus includes most of <italic><tp:taxon-name><tp:taxon-name-part taxon-name-part-type="genus" reg="Aspilota">Aspilota</tp:taxon-name-part></tp:taxon-name></italic> species. <italic><tp:taxon-name><tp:taxon-name-part taxon-name-part-type="genus" reg="Pterusa">Pterusa</tp:taxon-name-part><tp:taxon-name-part taxon-name-part-type="species" reg="ruficollis">ruficollis</tp:taxon-name-part></tp:taxon-name></italic> (Stelfox &amp; Graham, 1950) is returned to <italic><tp:taxon-name><tp:taxon-name-part taxon-name-part-type="genus" reg="Aspilota">Aspilota</tp:taxon-name-part></tp:taxon-name></italic> as <italic><tp:taxon-name><tp:taxon-name-part taxon-name-part-type="genus" reg="Aspilota">A.</tp:taxon-name-part><tp:taxon-name-part taxon-name-part-type="species" reg="ruficollis">ruficollis</tp:taxon-name-part></tp:taxon-name></italic> Stelfox &amp; Graham, 1950, comb. nov. after the revision of type because the paraclypeal fovea are wide and reaching the inner margin of the eyes. Its new generic position is also supported by Fischer’s re-description of the species (<xref ref-type="bibr" rid="B19">Fischer 1972</xref>: 436).</p><fig id="F5" position="float" orientation="portrait"><object-id xmlns:xlink="http://www.w3.org/1999/xlink" content-type="doi" xlink:type="simple">10.3897/zookeys.1229.142489.figure5</object-id><object-id xmlns:xlink="http://www.w3.org/1999/xlink" content-type="arpha" xlink:type="simple">6E48E204-3D47-5EFF-B933-C5E8AFCD9C8C</object-id><label>Figure 5.</label><caption><p><tp:taxon-name><tp:taxon-name-part taxon-name-part-type="genus" reg="Aspilota">Aspilota</tp:taxon-name-part> (<tp:taxon-name-part taxon-name-part-type="subgenus" reg="Aspilota">Aspilota</tp:taxon-name-part>) <tp:taxon-name-part taxon-name-part-type="species" reg="ajara">ajara</tp:taxon-name-part></tp:taxon-name> Peris-Felipo, 2016 (holotype, female) <bold>A</bold> propodeum <bold>B</bold> first metasomal tergite, dorsal view <bold>C</bold> legs, metasoma and ovipositor, lateral view <bold>D</bold> fore and hind wings.</p></caption><graphic xmlns:xlink="http://www.w3.org/1999/xlink" xlink:href="zookeys-1229-133_article-142489__-g005.jpg" position="float" orientation="portrait" xlink:type="simple" id="oo_1263592.jpg"><uri content-type="original_file" xlink:type="simple">https://binary.pensoft.net/fig/1263592</uri></graphic></fig></tp:treatment-sec><ref-list><ref id="B60"><mixed-citation xmlns:xlink="http://www.w3.org/1999/xlink" xlink:type="simple"><person-group><name name-style="western"><surname>Shenefelt</surname><given-names>RD</given-names></name></person-group> (<year>1974</year>) Pars II. <tp:taxon-name><tp:taxon-name-part taxon-name-part-type="family">Braconidae</tp:taxon-name-part></tp:taxon-name> 7. <tp:taxon-name><tp:taxon-name-part taxon-name-part-type="subfamily">Alysiinae</tp:taxon-name-part></tp:taxon-name>. In van der Vecht, J. and Shenefelt R. D., Hymenopterorum Catalogus (nova editio). Dr. W. Junk, The Hague, 937–1113.</mixed-citation></ref><ref id="B73"><mixed-citation xmlns:xlink="http://www.w3.org/1999/xlink" xlink:type="simple"><person-group><name name-style="western"><surname>Wharton</surname><given-names>RA</given-names></name></person-group> (<year>1980</year>) <article-title>Review of New World <tp:taxon-name><tp:taxon-name-part taxon-name-part-type="tribe">Alysiini</tp:taxon-name-part></tp:taxon-name> (<tp:taxon-name><tp:taxon-name-part taxon-name-part-type="order">Hymenoptera</tp:taxon-name-part></tp:taxon-name>: <tp:taxon-name><tp:taxon-name-part taxon-name-part-type="family">Braconidae</tp:taxon-name-part></tp:taxon-name>) with discussion of generic relationships within the tribe.</article-title><source>University of California Publications in Entomology</source><volume>88</volume>: <fpage>1</fpage>–<lpage>104</lpage>.</mixed-citation></ref><ref id="B69"><mixed-citation xmlns:xlink="http://www.w3.org/1999/xlink" xlink:type="simple"><person-group><name name-style="western"><surname>van Achterberg</surname><given-names>C</given-names></name></person-group> (<year>1988</year>) <article-title>The genera of the <italic><tp:taxon-name><tp:taxon-name-part taxon-name-part-type="genus">Aspilota</tp:taxon-name-part></tp:taxon-name></italic>-group and some descriptions of fungicolous <tp:taxon-name><tp:taxon-name-part taxon-name-part-type="tribe">Alysiini</tp:taxon-name-part></tp:taxon-name> from the Netherlands (<tp:taxon-name><tp:taxon-name-part taxon-name-part-type="order">Hymenoptera</tp:taxon-name-part></tp:taxon-name>: <tp:taxon-name><tp:taxon-name-part taxon-name-part-type="family">Braconidae</tp:taxon-name-part></tp:taxon-name>: <tp:taxon-name><tp:taxon-name-part taxon-name-part-type="subfamily">Alysiinae</tp:taxon-name-part></tp:taxon-name>).</article-title><source>Zoologische Verhandelingen Leiden</source><volume>247</volume>: <fpage>1</fpage>–<lpage>88</lpage>.</mixed-citation></ref><ref id="B12"><mixed-citation xmlns:xlink="http://www.w3.org/1999/xlink" xlink:type="simple"><person-group><name name-style="western"><surname>Chen</surname><given-names>JH</given-names></name><name name-style="western"><surname>Wu</surname><given-names>ZS</given-names></name></person-group> (<year>1994</year>) <source>The <tp:taxon-name><tp:taxon-name-part taxon-name-part-type="tribe">Alysiini</tp:taxon-name-part></tp:taxon-name> of China (<tp:taxon-name><tp:taxon-name-part taxon-name-part-type="order">Hymenoptera</tp:taxon-name-part></tp:taxon-name>: <tp:taxon-name><tp:taxon-name-part taxon-name-part-type="family">Braconidae</tp:taxon-name-part></tp:taxon-name>: <tp:taxon-name><tp:taxon-name-part taxon-name-part-type="subfamily">Alysiinae</tp:taxon-name-part></tp:taxon-name>).</source><publisher-name>China Agricultural Press</publisher-name>, <publisher-loc>Fuzhou</publisher-loc>, <size units="page">218 pp</size>. [In Chinese, with English summary]</mixed-citation></ref><ref id="B1"><mixed-citation xmlns:xlink="http://www.w3.org/1999/xlink" xlink:type="simple"><person-group><name name-style="western"><surname>Belokobylskij</surname><given-names>SA</given-names></name></person-group> (<year>1998a</year>) <article-title>9. <tp:taxon-name><tp:taxon-name-part taxon-name-part-type="subfamily">Alysiinae</tp:taxon-name-part></tp:taxon-name> (<tp:taxon-name><tp:taxon-name-part taxon-name-part-type="tribe">Alysiini</tp:taxon-name-part></tp:taxon-name>).</article-title> In: <person-group><name name-style="western"><surname>Lehr</surname><given-names>PA</given-names></name></person-group> (<role>Ed.</role>) <issue-title>Key to insects of the Russian Far East.</issue-title><source>Vol. 4. <tp:taxon-name><tp:taxon-name-part taxon-name-part-type="order">Neuropteroidea</tp:taxon-name-part></tp:taxon-name>, <tp:taxon-name><tp:taxon-name-part taxon-name-part-type="order">Mecoptera</tp:taxon-name-part></tp:taxon-name>, <tp:taxon-name><tp:taxon-name-part taxon-name-part-type="order">Hymenoptera</tp:taxon-name-part></tp:taxon-name>. Pt 3. Dal’nauka, Vladivostok</source>, <fpage>162</fpage>–<lpage>298</lpage>. [In Russian]</mixed-citation></ref><ref id="B75"><mixed-citation xmlns:xlink="http://www.w3.org/1999/xlink" xlink:type="simple"><person-group><name name-style="western"><surname>Wharton</surname><given-names>RA</given-names></name></person-group> (<year>2002</year>) <article-title>Revision of the Australian <tp:taxon-name><tp:taxon-name-part taxon-name-part-type="tribe">Alysiini</tp:taxon-name-part></tp:taxon-name> (<tp:taxon-name><tp:taxon-name-part taxon-name-part-type="order">Hymenoptera</tp:taxon-name-part></tp:taxon-name>: <tp:taxon-name><tp:taxon-name-part taxon-name-part-type="family">Braconidae</tp:taxon-name-part></tp:taxon-name>).</article-title><source>Invertebrate Systematics</source><volume>16</volume>: <fpage>7</fpage>–<lpage>105</lpage>. <ext-link xlink:href="10.1071/IT01012" ext-link-type="doi" xlink:type="simple">https://doi.org/10.1071/IT01012</ext-link></mixed-citation></ref><ref id="B76"><mixed-citation xmlns:xlink="http://www.w3.org/1999/xlink" xlink:type="simple"><person-group><name name-style="western"><surname>Yu</surname><given-names>DS</given-names></name><name name-style="western"><surname>van Achterberg</surname><given-names>C</given-names></name><name name-style="western"><surname>Horstmann</surname><given-names>K</given-names></name></person-group> (<year>2016</year>) Taxapad 2016, <tp:taxon-name><tp:taxon-name-part taxon-name-part-type="superfamily">Ichneumonoidea</tp:taxon-name-part></tp:taxon-name> 2015. Database on flash-drive. Ottawa, Ontario.</mixed-citation></ref><ref id="B52"><mixed-citation xmlns:xlink="http://www.w3.org/1999/xlink" xlink:type="simple"><person-group><name name-style="western"><surname>Peris-Felipo</surname><given-names>FJ</given-names></name><name name-style="western"><surname>Belokobylskij</surname><given-names>SA</given-names></name><name name-style="western"><surname>Vilhelmsen</surname><given-names>L</given-names></name><name name-style="western"><surname>Munk</surname><given-names>T</given-names></name></person-group> (<year>2016a</year>) <article-title>Catalogue of Danish <tp:taxon-name><tp:taxon-name-part taxon-name-part-type="subfamily">Alysiinae</tp:taxon-name-part></tp:taxon-name> (<tp:taxon-name><tp:taxon-name-part taxon-name-part-type="order">Hymenoptera</tp:taxon-name-part></tp:taxon-name>: <tp:taxon-name><tp:taxon-name-part taxon-name-part-type="family">Braconidae</tp:taxon-name-part></tp:taxon-name>), with the description of two new species of <italic><tp:taxon-name><tp:taxon-name-part taxon-name-part-type="genus">Aspilota</tp:taxon-name-part></tp:taxon-name></italic> Foerster, 1863.</article-title><source>European Journal of Taxonomy</source><volume>250</volume>: <fpage>1</fpage>–<lpage>48</lpage>. <ext-link xlink:href="10.5852/ejt.2016.250" ext-link-type="doi" xlink:type="simple">https://doi.org/10.5852/ejt.2016.250</ext-link></mixed-citation></ref><ref id="B53"><mixed-citation xmlns:xlink="http://www.w3.org/1999/xlink" xlink:type="simple"><person-group><name name-style="western"><surname>Peris-Felipo</surname><given-names>FJ</given-names></name><name name-style="western"><surname>García-Bacerra</surname><given-names>R</given-names></name><name name-style="western"><surname>Belokobylskij</surname><given-names>S</given-names></name></person-group> (<year>2016b</year>) <article-title><italic><tp:taxon-name><tp:taxon-name-part taxon-name-part-type="genus">Aspilota</tp:taxon-name-part><tp:taxon-name-part taxon-name-part-type="species">ajara</tp:taxon-name-part></tp:taxon-name></italic> sp. n. (<tp:taxon-name><tp:taxon-name-part taxon-name-part-type="order">Hymenoptera</tp:taxon-name-part></tp:taxon-name>, <tp:taxon-name><tp:taxon-name-part taxon-name-part-type="family">Braconidae</tp:taxon-name-part></tp:taxon-name>, <tp:taxon-name><tp:taxon-name-part taxon-name-part-type="subfamily">Alysiinae</tp:taxon-name-part></tp:taxon-name>), the first species of the genus <italic><tp:taxon-name><tp:taxon-name-part taxon-name-part-type="genus">Aspilota</tp:taxon-name-part></tp:taxon-name></italic> Foerster from caves.</article-title><source>Journal of <tp:taxon-name><tp:taxon-name-part taxon-name-part-type="order">Hymenoptera</tp:taxon-name-part></tp:taxon-name> Research</source><volume>52</volume>: <fpage>153</fpage>–<lpage>162</lpage>. <ext-link xlink:href="10.3897/jhr.52.10067" ext-link-type="doi" xlink:type="simple">https://doi.org/10.3897/jhr.52.10067</ext-link></mixed-citation></ref><ref id="B54"><mixed-citation xmlns:xlink="http://www.w3.org/1999/xlink" xlink:type="simple"><person-group><name name-style="western"><surname>Peris-Felipo</surname><given-names>FJ</given-names></name><name name-style="western"><surname>Ameri</surname><given-names>A</given-names></name><name name-style="western"><surname>Rakhshani</surname><given-names>E</given-names></name><name name-style="western"><surname>Belokobylskij</surname><given-names>SA</given-names></name></person-group> (<year>2016c</year>) <article-title>The genus <italic><tp:taxon-name><tp:taxon-name-part taxon-name-part-type="genus">Aspilota</tp:taxon-name-part></tp:taxon-name></italic> Foerster (<tp:taxon-name><tp:taxon-name-part taxon-name-part-type="order">Hymenoptera</tp:taxon-name-part></tp:taxon-name>: <tp:taxon-name><tp:taxon-name-part taxon-name-part-type="family">Braconidae</tp:taxon-name-part></tp:taxon-name>: <tp:taxon-name><tp:taxon-name-part taxon-name-part-type="subfamily">Alysiinae</tp:taxon-name-part></tp:taxon-name>) in western Asia.</article-title><source>Journal of Insect Biodiversity and Systematics</source><volume>2</volume>(<issue>2</issue>): <fpage>259</fpage>–<lpage>283</lpage>.</mixed-citation></ref><ref id="B55"><mixed-citation xmlns:xlink="http://www.w3.org/1999/xlink" xlink:type="simple"><person-group><name name-style="western"><surname>Peris-Felipo</surname><given-names>FJ</given-names></name><name name-style="western"><surname>Yari</surname><given-names>Z</given-names></name><name name-style="western"><surname>Rakhshani</surname><given-names>E</given-names></name><name name-style="western"><surname>Belokobylskij</surname><given-names>SA</given-names></name></person-group> (<year>2016d</year>) <article-title><italic><tp:taxon-name><tp:taxon-name-part taxon-name-part-type="genus">Aspilota</tp:taxon-name-part><tp:taxon-name-part taxon-name-part-type="species">isfahanensis</tp:taxon-name-part></tp:taxon-name></italic>, a new species of the genus <italic><tp:taxon-name><tp:taxon-name-part taxon-name-part-type="genus">Aspilota</tp:taxon-name-part></tp:taxon-name></italic> Foerster, 1863 from Iran (<tp:taxon-name><tp:taxon-name-part taxon-name-part-type="order">Hymenoptera</tp:taxon-name-part></tp:taxon-name>, <tp:taxon-name><tp:taxon-name-part taxon-name-part-type="family">Braconidae</tp:taxon-name-part></tp:taxon-name>, <tp:taxon-name><tp:taxon-name-part taxon-name-part-type="subfamily">Alysiinae</tp:taxon-name-part></tp:taxon-name>).</article-title><source>ZooKeys</source><volume>582</volume>: <fpage>121</fpage>–<lpage>127</lpage>. <ext-link xlink:href="10.3897/zookeys.582.7426" ext-link-type="doi" xlink:type="simple">https://doi.org/10.3897/zookeys.582.7426</ext-link></mixed-citation></ref><ref id="B19"><mixed-citation xmlns:xlink="http://www.w3.org/1999/xlink" xlink:type="simple"><person-group><name name-style="western"><surname>Fischer</surname><given-names>M</given-names></name></person-group> (<year>1972</year>) <article-title>Erste Gliederung der paläarktischen <italic><tp:taxon-name><tp:taxon-name-part taxon-name-part-type="genus">Aspilota</tp:taxon-name-part></tp:taxon-name></italic>-Arten (Hym., <tp:taxon-name><tp:taxon-name-part taxon-name-part-type="family">Braconidae</tp:taxon-name-part></tp:taxon-name>, <tp:taxon-name><tp:taxon-name-part taxon-name-part-type="subfamily">Alysiinae</tp:taxon-name-part></tp:taxon-name>).</article-title><source>Polskie Pismo Entomologiczne</source><volume>42</volume>: <fpage>323</fpage>–<lpage>459</lpage>.</mixed-citation></ref></ref-list></tp:taxon-treatment>
