# Supplementary material for: ﻿Review of the genera and subgenera of the subtribe Aspilotina (Hymenoptera, Braconidae, Alysiinae), with a new illustrated key
Source: Zookeys. 2025 Feb 26;1229:133–200. doi: 10.3897/zookeys.1229.142489 (PMC11883488; doi:10.3897/zookeys.1229.142489)
Supplement: XML Treatment for Subgenus Eusynaldis [file zookeys.1229.142489-treatment4.xml]

<!DOCTYPE tp:taxon-treatment
  PUBLIC "-//TaxonX//DTD Taxonomic Treatment Publishing DTD v0 20100105//EN" "tax-treatment-NSO.dtd">
<tp:taxon-treatment xmlns:tp="http://www.plazi.org/taxpub"><tp:treatment-meta><kwd-group><label>Taxon classification</label><kwd>
                  <named-content content-type="kingdom">Animalia</named-content>
                </kwd><kwd>
                  <named-content content-type="order">Hymenoptera</named-content>
                </kwd><kwd>
                  <named-content content-type="family">Braconidae</named-content>
                </kwd></kwd-group><mixed-citation publication-type="journal"><person-group><name><surname>Peris-Felipo</surname><given-names>Francisco Javier</given-names></name><name><surname>Santa</surname><given-names>Fernando</given-names></name><name><surname>van Achterberg</surname><given-names>Cornelis</given-names></name><name><surname>Belokobylskij</surname><given-names>Sergey A.</given-names></name></person-group><article-title>﻿Review of the genera and subgenera of the subtribe <tp:taxon-name><tp:taxon-name-part taxon-name-part-type="subtribe">Aspilotina</tp:taxon-name-part></tp:taxon-name> (<tp:taxon-name><tp:taxon-name-part taxon-name-part-type="order">Hymenoptera</tp:taxon-name-part></tp:taxon-name>, <tp:taxon-name><tp:taxon-name-part taxon-name-part-type="family">Braconidae</tp:taxon-name-part></tp:taxon-name>, <tp:taxon-name><tp:taxon-name-part taxon-name-part-type="subfamily">Alysiinae</tp:taxon-name-part></tp:taxon-name>), with a new illustrated key</article-title><source>Zookeys</source><day>26</day><month>02</month><year>2025</year><volume>1229</volume><fpage>133</fpage><lpage>200</lpage><pub-id pub-id-type="doi">10.3897/zookeys.1229.142489</pub-id></mixed-citation></tp:treatment-meta><tp:nomenclature><label>﻿</label><tp:taxon-name>
                <object-id xmlns:xlink="http://www.w3.org/1999/xlink" content-type="arpha" xlink:type="simple">15FB199F-3E49-5A42-8A9E-7C0D4801C623</object-id>
                <tp:taxon-name-part taxon-name-part-type="infraspecific-rank">Subgenus</tp:taxon-name-part>
                <tp:taxon-name-part taxon-name-part-type="subgenus" reg="Eusynaldis">Eusynaldis</tp:taxon-name-part>
              </tp:taxon-name><tp:taxon-authority>Zaykov &amp; Fischer, 1982</tp:taxon-authority><tp:nomenclature-citation-list><tp:nomenclature-citation><tp:taxon-name>
                    <tp:taxon-name-part taxon-name-part-type="genus" reg="Eusynaldis">Eusynaldis</tp:taxon-name-part>
                  </tp:taxon-name><comment>Zaykov &amp; Fischer, 1982: 70; <xref ref-type="bibr" rid="B78">Zhu et al. 2017</xref>: 19 (as subgenus); <xref ref-type="bibr" rid="B47">Peris-Felipo and Belokobylskij 2019</xref>: 21.</comment></tp:nomenclature-citation><tp:nomenclature-citation><tp:taxon-name>
                    <tp:taxon-name-part taxon-name-part-type="genus" reg="Regetus">Regetus</tp:taxon-name-part>
                  </tp:taxon-name><comment>Papp, 1999: 391; <xref ref-type="bibr" rid="B29">Fischer 2002</xref>: 101; <xref ref-type="bibr" rid="B78">Zhu et al. 2017</xref>: 19 (as synonym).</comment></tp:nomenclature-citation><tp:nomenclature-citation><tp:taxon-name>
                    <tp:taxon-name-part taxon-name-part-type="genus" reg="Adelphenaldis">Adelphenaldis</tp:taxon-name-part>
                  </tp:taxon-name><comment>Fischer, 2003: 41; <xref ref-type="bibr" rid="B49">Peris-Felipo et al. 2012</xref>: 287; <xref ref-type="bibr" rid="B51">2014b</xref>: 571; <xref ref-type="bibr" rid="B76">Yu et al. 2016</xref>; <xref ref-type="bibr" rid="B78">Zhu et al. 2017</xref>: 19 (as synonym).</comment></tp:nomenclature-citation></tp:nomenclature-citation-list></tp:nomenclature><tp:treatment-sec sec-type="type species" id="SECID0EJWAI"><title>Type species.</title><p><italic><tp:taxon-name><tp:taxon-name-part taxon-name-part-type="genus" reg="Eusynaldis">Eusynaldis</tp:taxon-name-part><tp:taxon-name-part taxon-name-part-type="species" reg="varinervis">varinervis</tp:taxon-name-part></tp:taxon-name></italic> Zaykov &amp; Fischer, 1972, by monotypy (Figs <xref ref-type="fig" rid="F6">6</xref>, <xref ref-type="fig" rid="F7">7</xref>).</p><fig id="F6" position="float" orientation="portrait"><object-id xmlns:xlink="http://www.w3.org/1999/xlink" content-type="doi" xlink:type="simple">10.3897/zookeys.1229.142489.figure6</object-id><object-id xmlns:xlink="http://www.w3.org/1999/xlink" content-type="arpha" xlink:type="simple">03B4316F-CF54-5042-9E9D-E01A1426D534</object-id><label>Figure 6.</label><caption><p><tp:taxon-name><tp:taxon-name-part taxon-name-part-type="genus" reg="Aspilota">Aspilota</tp:taxon-name-part> (<tp:taxon-name-part taxon-name-part-type="subgenus" reg="Eusynaldis">Eusynaldis</tp:taxon-name-part>) <tp:taxon-name-part taxon-name-part-type="species" reg="varinervis">varinervis</tp:taxon-name-part></tp:taxon-name> (Zaykov &amp; Fischer, 1972) (holotype, male) <bold>A</bold> habitus, lateral view <bold>B</bold> head and mesosoma, lateral view <bold>C</bold> mandible <bold>D</bold> antenna <bold>E</bold> head, front view <bold>F</bold> head and mesonotum, dorsal view.</p></caption><graphic xmlns:xlink="http://www.w3.org/1999/xlink" xlink:href="zookeys-1229-133_article-142489__-g006.jpg" position="float" orientation="portrait" xlink:type="simple" id="oo_1263593.jpg"><uri content-type="original_file" xlink:type="simple">https://binary.pensoft.net/fig/1263593</uri></graphic></fig><fig id="F7" position="float" orientation="portrait"><object-id xmlns:xlink="http://www.w3.org/1999/xlink" content-type="doi" xlink:type="simple">10.3897/zookeys.1229.142489.figure7</object-id><object-id xmlns:xlink="http://www.w3.org/1999/xlink" content-type="arpha" xlink:type="simple">A24AC4E3-83BC-55BF-8797-BC8D8E32072F</object-id><label>Figure 7.</label><caption><p><tp:taxon-name><tp:taxon-name-part taxon-name-part-type="genus" reg="Aspilota">Aspilota</tp:taxon-name-part> (<tp:taxon-name-part taxon-name-part-type="subgenus" reg="Eusynaldis">Eusynaldis</tp:taxon-name-part>) <tp:taxon-name-part taxon-name-part-type="species" reg="varinervis">varinervis</tp:taxon-name-part></tp:taxon-name> (Zaykov &amp; Fischer, 1972) (holotype, male) <bold>A</bold> propodeum <bold>B</bold> first metasomal tergite, dorsal view <bold>C</bold> hind leg, lateral view <bold>D</bold> fore wing.</p></caption><graphic xmlns:xlink="http://www.w3.org/1999/xlink" xlink:href="zookeys-1229-133_article-142489__-g007.jpg" position="float" orientation="portrait" xlink:type="simple" id="oo_1263594.jpg"><uri content-type="original_file" xlink:type="simple">https://binary.pensoft.net/fig/1263594</uri></graphic></fig></tp:treatment-sec><tp:treatment-sec sec-type="material" id="SECID0E5ZAI"><title>Material examined.</title><p><bold><italic>Holotype</italic></bold><italic><tp:taxon-name><tp:taxon-name-part taxon-name-part-type="genus" reg="Regetus">Regetus</tp:taxon-name-part><tp:taxon-name-part taxon-name-part-type="species" reg="balcanicus">balcanicus</tp:taxon-name-part></tp:taxon-name></italic> [= <tp:taxon-name><tp:taxon-name-part taxon-name-part-type="genus" reg="Aspilota">Aspilota</tp:taxon-name-part> (<tp:taxon-name-part taxon-name-part-type="subgenus" reg="Eusynaldis">Eusynaldis</tp:taxon-name-part>) <tp:taxon-name-part taxon-name-part-type="species" reg="globipes">globipes</tp:taxon-name-part></tp:taxon-name>] Former Yugoslavia: • ♀, Kosovo, Mts. Sar, Brezovica, 900–1200 m, 20–23.v.1971 (Papp &amp; Hortatovich leg.) (<named-content xmlns:xlink="http://www.w3.org/1999/xlink" content-type="dwc:institutional_code" xlink:title="Hungarian Natural History Museum" xlink:href="http://grbio.org/institution/hungarian-natural-history-museum" xlink:type="simple">HNHM</named-content>) [Hym. Typ. No. Mus. Budapest 7878].</p></tp:treatment-sec><tp:treatment-sec sec-type="diagnosis" id="SECID0EH2AI"><title>Diagnosis.</title><p>
                Subgenus <tp:taxon-name><tp:taxon-name-part taxon-name-part-type="genus" reg="Aspilota"/><tp:taxon-name-part taxon-name-part-type="subgenus" reg="Eusynaldis">Eusynaldis</tp:taxon-name-part></tp:taxon-name> shares all diagnostic characters of <italic><tp:taxon-name><tp:taxon-name-part taxon-name-part-type="genus" reg="Aspilota">Aspilota</tp:taxon-name-part></tp:taxon-name></italic> sensu stricto, except the absent vein 2-SR of the fore wing.</p></tp:treatment-sec><tp:treatment-sec sec-type="remarks" id="SECID0EP3AI"><title>Remarks.</title><p><italic><tp:taxon-name><tp:taxon-name-part taxon-name-part-type="genus" reg="Regetus">Regetus</tp:taxon-name-part></tp:taxon-name></italic> Papp, 1999 and <italic><tp:taxon-name><tp:taxon-name-part taxon-name-part-type="genus" reg="Adelphenaldis">Adelphenaldis</tp:taxon-name-part></tp:taxon-name></italic> Fischer, 2003 are junior synonyms of <italic><tp:taxon-name><tp:taxon-name-part taxon-name-part-type="genus" reg="Eusynaldis">Eusynaldis</tp:taxon-name-part></tp:taxon-name></italic> Zaykov &amp; Fischer, 1982 because both taxa are characterised by the same diagnostic features (<xref ref-type="bibr" rid="B78">Zhu et al. 2017</xref>). Moreover, the study of the holotype of <italic><tp:taxon-name><tp:taxon-name-part taxon-name-part-type="genus" reg="Regetus">Regetus</tp:taxon-name-part><tp:taxon-name-part taxon-name-part-type="species" reg="balcanicus">balcanicus</tp:taxon-name-part></tp:taxon-name></italic> Papp, 1999 (the type species of <italic><tp:taxon-name><tp:taxon-name-part taxon-name-part-type="genus" reg="Regetus">Regetus</tp:taxon-name-part></tp:taxon-name></italic>) showed this species to be a junior synonym of <tp:taxon-name><tp:taxon-name-part taxon-name-part-type="genus" reg="Aspilota">Aspilota</tp:taxon-name-part> (<tp:taxon-name-part taxon-name-part-type="subgenus" reg="Eusynaldis">Eusynaldis</tp:taxon-name-part>) <tp:taxon-name-part taxon-name-part-type="species" reg="globipes">globipes</tp:taxon-name-part></tp:taxon-name> (Fischer, 1962) (<xref ref-type="bibr" rid="B47">Peris-Felipo and Belokobylskij 2019</xref>).</p></tp:treatment-sec><ref-list><ref id="B78"><mixed-citation xmlns:xlink="http://www.w3.org/1999/xlink" xlink:type="simple"><person-group><name name-style="western"><surname>Zhu</surname><given-names>J</given-names></name><name name-style="western"><surname>van Achterberg</surname><given-names>C</given-names></name><name name-style="western"><surname>Chen</surname><given-names>X-X</given-names></name></person-group> (<year>2017</year>) <article-title>An illustrated key to the genera and subgenera of the <tp:taxon-name><tp:taxon-name-part taxon-name-part-type="tribe">Alysiini</tp:taxon-name-part></tp:taxon-name> (<tp:taxon-name><tp:taxon-name-part taxon-name-part-type="order">Hymenoptera</tp:taxon-name-part></tp:taxon-name>, <tp:taxon-name><tp:taxon-name-part taxon-name-part-type="family">Braconidae</tp:taxon-name-part></tp:taxon-name>, <tp:taxon-name><tp:taxon-name-part taxon-name-part-type="subfamily">Alysiinae</tp:taxon-name-part></tp:taxon-name>), with three genera new for China.</article-title><source>ZooKeys</source><volume>722</volume>: <fpage>37</fpage>–<lpage>779</lpage>. <ext-link xlink:href="10.3897/zookeys.722.14799" ext-link-type="doi" xlink:type="simple">https://doi.org/10.3897/zookeys.722.14799</ext-link></mixed-citation></ref><ref id="B47"><mixed-citation xmlns:xlink="http://www.w3.org/1999/xlink" xlink:type="simple"><person-group><name name-style="western"><surname>Peris-Felipo</surname><given-names>FJ</given-names></name><name name-style="western"><surname>Belokobylskij</surname><given-names>SA</given-names></name></person-group> (<year>2019</year>) <article-title>New Australasian species from the subgenus <tp:taxon-name><tp:taxon-name-part taxon-name-part-type="genus"/><tp:taxon-name-part taxon-name-part-type="subgenus">Eusynaldis</tp:taxon-name-part></tp:taxon-name> of the genus <italic><tp:taxon-name><tp:taxon-name-part taxon-name-part-type="genus">Aspilota</tp:taxon-name-part></tp:taxon-name></italic> Foester, 1863 (<tp:taxon-name><tp:taxon-name-part taxon-name-part-type="order">Hymenoptera</tp:taxon-name-part></tp:taxon-name>, <tp:taxon-name><tp:taxon-name-part taxon-name-part-type="family">Braconidae</tp:taxon-name-part></tp:taxon-name>, <tp:taxon-name><tp:taxon-name-part taxon-name-part-type="subfamily">Alysiinae</tp:taxon-name-part></tp:taxon-name>) with a key to World species.</article-title><source>Bulletin of Insectology</source><volume>72</volume>(<issue>1</issue>): <fpage>21</fpage>–<lpage>27</lpage>.</mixed-citation></ref><ref id="B29"><mixed-citation xmlns:xlink="http://www.w3.org/1999/xlink" xlink:type="simple"><person-group><name name-style="western"><surname>Fischer</surname><given-names>M</given-names></name></person-group> (<year>2002</year>) <article-title>Übersicht über die Gattungen der <italic><tp:taxon-name><tp:taxon-name-part taxon-name-part-type="genus">Aspilota</tp:taxon-name-part></tp:taxon-name></italic>-Genusgruppe mit Neubeschreibung von <italic><tp:taxon-name><tp:taxon-name-part taxon-name-part-type="genus">Grandilota</tp:taxon-name-part></tp:taxon-name></italic> nov. gen. sowie Redeskription von <italic><tp:taxon-name><tp:taxon-name-part taxon-name-part-type="genus">Regetus</tp:taxon-name-part></tp:taxon-name></italic> Papp (<tp:taxon-name><tp:taxon-name-part taxon-name-part-type="order">Hymenoptera</tp:taxon-name-part></tp:taxon-name>, <tp:taxon-name><tp:taxon-name-part taxon-name-part-type="family">Braconidae</tp:taxon-name-part></tp:taxon-name>, <tp:taxon-name><tp:taxon-name-part taxon-name-part-type="subfamily">Alysiinae</tp:taxon-name-part></tp:taxon-name>).</article-title><source>Zeitschrift der Arbeitsgemeinschaft Oesterreichischer Entomologen</source><volume>54</volume>(<issue>3–4</issue>): <fpage>99</fpage>–<lpage>108</lpage>.</mixed-citation></ref><ref id="B49"><mixed-citation xmlns:xlink="http://www.w3.org/1999/xlink" xlink:type="simple"><person-group><name name-style="western"><surname>Peris-Felipo</surname><given-names>FJ</given-names></name><name name-style="western"><surname>Belokobylskij</surname><given-names>SA</given-names></name><name name-style="western"><surname>Jiménez-Peydró</surname><given-names>R</given-names></name></person-group> (<year>2012</year>) <article-title>Genus <italic><tp:taxon-name><tp:taxon-name-part taxon-name-part-type="genus">Adelphenaldis</tp:taxon-name-part></tp:taxon-name></italic> Fischer, 2003 (<tp:taxon-name><tp:taxon-name-part taxon-name-part-type="order">Hymenoptera</tp:taxon-name-part></tp:taxon-name>, <tp:taxon-name><tp:taxon-name-part taxon-name-part-type="family">Braconidae</tp:taxon-name-part></tp:taxon-name>, <tp:taxon-name><tp:taxon-name-part taxon-name-part-type="subfamily">Alysiinae</tp:taxon-name-part></tp:taxon-name>) in Spain, with a key to the world species.</article-title><source>Annales zoologici</source><volume>62</volume>(<issue>2</issue>): <fpage>287</fpage>–<lpage>296</lpage>. <ext-link xlink:href="10.3161/000345412X652828" ext-link-type="doi" xlink:type="simple">https://doi.org/10.3161/000345412X652828</ext-link></mixed-citation></ref><ref id="B51"><mixed-citation xmlns:xlink="http://www.w3.org/1999/xlink" xlink:type="simple"><person-group><name name-style="western"><surname>Peris-Felipo</surname><given-names>FJ</given-names></name><name name-style="western"><surname>Broad</surname><given-names>GR</given-names></name><name name-style="western"><surname>Belokobylskij</surname><given-names>SA</given-names></name><name name-style="western"><surname>Jiménez-Peydró</surname><given-names>R</given-names></name></person-group> (<year>2014b</year>) <article-title>Three new <italic><tp:taxon-name><tp:taxon-name-part taxon-name-part-type="genus">Adelphenaldis</tp:taxon-name-part></tp:taxon-name></italic> species (<tp:taxon-name><tp:taxon-name-part taxon-name-part-type="order">Hymenoptera</tp:taxon-name-part></tp:taxon-name>: <tp:taxon-name><tp:taxon-name-part taxon-name-part-type="family">Braconidae</tp:taxon-name-part></tp:taxon-name>: <tp:taxon-name><tp:taxon-name-part taxon-name-part-type="subfamily">Alysiinae</tp:taxon-name-part></tp:taxon-name>) from Africa, with first descriptions of the female of <italic><tp:taxon-name><tp:taxon-name-part taxon-name-part-type="genus">A.</tp:taxon-name-part><tp:taxon-name-part taxon-name-part-type="species">subsurrectionis</tp:taxon-name-part></tp:taxon-name></italic> (Fischer) and the male of <italic><tp:taxon-name><tp:taxon-name-part taxon-name-part-type="genus">A.</tp:taxon-name-part><tp:taxon-name-part taxon-name-part-type="species">claricornis</tp:taxon-name-part></tp:taxon-name></italic>.</article-title><source>African Entomology</source><volume>22</volume>(<issue>3</issue>): <fpage>561</fpage>–<lpage>576</lpage>. <ext-link xlink:href="10.4001/003.022.0318" ext-link-type="doi" xlink:type="simple">https://doi.org/10.4001/003.022.0318</ext-link></mixed-citation></ref><ref id="B76"><mixed-citation xmlns:xlink="http://www.w3.org/1999/xlink" xlink:type="simple"><person-group><name name-style="western"><surname>Yu</surname><given-names>DS</given-names></name><name name-style="western"><surname>van Achterberg</surname><given-names>C</given-names></name><name name-style="western"><surname>Horstmann</surname><given-names>K</given-names></name></person-group> (<year>2016</year>) Taxapad 2016, <tp:taxon-name><tp:taxon-name-part taxon-name-part-type="superfamily">Ichneumonoidea</tp:taxon-name-part></tp:taxon-name> 2015. Database on flash-drive. Ottawa, Ontario.</mixed-citation></ref></ref-list></tp:taxon-treatment>
