# Supplementary material for: ﻿Review of the genera and subgenera of the subtribe Aspilotina (Hymenoptera, Braconidae, Alysiinae), with a new illustrated key
Source: Zookeys. 2025 Feb 26;1229:133–200. doi: 10.3897/zookeys.1229.142489 (PMC11883488; doi:10.3897/zookeys.1229.142489)
Supplement: XML Treatment for Subgenus Grandilota [file zookeys.1229.142489-treatment5.xml]

<!DOCTYPE tp:taxon-treatment
  PUBLIC "-//TaxonX//DTD Taxonomic Treatment Publishing DTD v0 20100105//EN" "tax-treatment-NSO.dtd">
<tp:taxon-treatment xmlns:tp="http://www.plazi.org/taxpub"><tp:treatment-meta><kwd-group><label>Taxon classification</label><kwd>
                  <named-content content-type="kingdom">Animalia</named-content>
                </kwd><kwd>
                  <named-content content-type="order">Hymenoptera</named-content>
                </kwd><kwd>
                  <named-content content-type="family">Braconidae</named-content>
                </kwd></kwd-group><mixed-citation publication-type="journal"><person-group><name><surname>Peris-Felipo</surname><given-names>Francisco Javier</given-names></name><name><surname>Santa</surname><given-names>Fernando</given-names></name><name><surname>van Achterberg</surname><given-names>Cornelis</given-names></name><name><surname>Belokobylskij</surname><given-names>Sergey A.</given-names></name></person-group><article-title>﻿Review of the genera and subgenera of the subtribe <tp:taxon-name><tp:taxon-name-part taxon-name-part-type="subtribe">Aspilotina</tp:taxon-name-part></tp:taxon-name> (<tp:taxon-name><tp:taxon-name-part taxon-name-part-type="order">Hymenoptera</tp:taxon-name-part></tp:taxon-name>, <tp:taxon-name><tp:taxon-name-part taxon-name-part-type="family">Braconidae</tp:taxon-name-part></tp:taxon-name>, <tp:taxon-name><tp:taxon-name-part taxon-name-part-type="subfamily">Alysiinae</tp:taxon-name-part></tp:taxon-name>), with a new illustrated key</article-title><source>Zookeys</source><day>26</day><month>02</month><year>2025</year><volume>1229</volume><fpage>133</fpage><lpage>200</lpage><pub-id pub-id-type="doi">10.3897/zookeys.1229.142489</pub-id></mixed-citation></tp:treatment-meta><tp:nomenclature><label>﻿</label><tp:taxon-name>
                <object-id xmlns:xlink="http://www.w3.org/1999/xlink" content-type="arpha" xlink:type="simple">CE9EBC54-8E67-518F-ABD9-00A256AA8595</object-id>
                <tp:taxon-name-part taxon-name-part-type="infraspecific-rank">Subgenus</tp:taxon-name-part>
                <tp:taxon-name-part taxon-name-part-type="subgenus" reg="Grandilota">Grandilota</tp:taxon-name-part>
              </tp:taxon-name><tp:taxon-authority>Fischer, 2002, stat. nov.</tp:taxon-authority><tp:nomenclature-citation-list><tp:nomenclature-citation><tp:taxon-name>
                    <tp:taxon-name-part taxon-name-part-type="genus" reg="Grandilota">Grandilota</tp:taxon-name-part>
                  </tp:taxon-name><comment>Fischer, 2002: 103; <xref ref-type="bibr" rid="B76">Yu et al. 2016</xref>.</comment></tp:nomenclature-citation></tp:nomenclature-citation-list></tp:nomenclature><tp:treatment-sec sec-type="type species" id="SECID0E1BBI"><title>Type species.</title><p><italic><tp:taxon-name><tp:taxon-name-part taxon-name-part-type="genus" reg="Grandilota">Grandilota</tp:taxon-name-part><tp:taxon-name-part taxon-name-part-type="species" reg="kenyaensis">kenyaensis</tp:taxon-name-part></tp:taxon-name></italic> Fischer, 2002, by original designation (Figs <xref ref-type="fig" rid="F8">8</xref>, <xref ref-type="fig" rid="F9">9</xref>).</p><fig id="F8" position="float" orientation="portrait"><object-id xmlns:xlink="http://www.w3.org/1999/xlink" content-type="doi" xlink:type="simple">10.3897/zookeys.1229.142489.figure8</object-id><object-id xmlns:xlink="http://www.w3.org/1999/xlink" content-type="arpha" xlink:type="simple">1085B477-75A9-5ED3-BCED-A2B66A5ECF06</object-id><label>Figure 8.</label><caption><p><tp:taxon-name><tp:taxon-name-part taxon-name-part-type="genus" reg="Aspilota">Aspilota</tp:taxon-name-part> (<tp:taxon-name-part taxon-name-part-type="subgenus" reg="Grandilota">Grandilota</tp:taxon-name-part>) <tp:taxon-name-part taxon-name-part-type="species" reg="kenyaensis">kenyaensis</tp:taxon-name-part></tp:taxon-name> (Fischer, 2002), comb. nov. (holotype, female) <bold>A</bold> habitus, lateral view <bold>B</bold> head and mesosoma, lateral view <bold>C</bold> mandible <bold>D</bold> antenna <bold>E</bold> head, front view <bold>F</bold> head, dorsal view.</p></caption><graphic xmlns:xlink="http://www.w3.org/1999/xlink" xlink:href="zookeys-1229-133_article-142489__-g008.jpg" position="float" orientation="portrait" xlink:type="simple" id="oo_1263595.jpg"><uri content-type="original_file" xlink:type="simple">https://binary.pensoft.net/fig/1263595</uri></graphic></fig><fig id="F9" position="float" orientation="portrait"><object-id xmlns:xlink="http://www.w3.org/1999/xlink" content-type="doi" xlink:type="simple">10.3897/zookeys.1229.142489.figure9</object-id><object-id xmlns:xlink="http://www.w3.org/1999/xlink" content-type="arpha" xlink:type="simple">BAD04E66-FE0E-5A4B-8DD3-C07CC63F52BE</object-id><label>Figure 9.</label><caption><p><tp:taxon-name><tp:taxon-name-part taxon-name-part-type="genus" reg="Aspilota">Aspilota</tp:taxon-name-part> (<tp:taxon-name-part taxon-name-part-type="subgenus" reg="Grandilota">Grandilota</tp:taxon-name-part>) <tp:taxon-name-part taxon-name-part-type="species" reg="kenyaensis">kenyaensis</tp:taxon-name-part></tp:taxon-name> (Fischer, 2002), comb. nov. (holotype, female) <bold>A</bold> mesonotum, dorsal view <bold>B</bold> propodeum. <bold>C</bold> legs, metasoma and ovipositor, lateral view <bold>D</bold> first metasomal tergite, dorsal view <bold>E</bold> fore and hind wings.</p></caption><graphic xmlns:xlink="http://www.w3.org/1999/xlink" xlink:href="zookeys-1229-133_article-142489__-g009.jpg" position="float" orientation="portrait" xlink:type="simple" id="oo_1263596.jpg"><uri content-type="original_file" xlink:type="simple">https://binary.pensoft.net/fig/1263596</uri></graphic></fig></tp:treatment-sec><tp:treatment-sec sec-type="material" id="SECID0EMGBI"><title>Material examined.</title><p><bold><italic>Holotype</italic></bold> (<italic><tp:taxon-name><tp:taxon-name-part taxon-name-part-type="genus" reg="Grandilota">Grandilota</tp:taxon-name-part><tp:taxon-name-part taxon-name-part-type="species" reg="kenyaensis">kenyaensis</tp:taxon-name-part></tp:taxon-name></italic>). Kenya: • ♀, Mt. Elgon Natural Park, bamboo (Arundinaria alpine) thicket, 2740 m; swept. No. 496, 22.i.1992 (G. Varkonyl leg.) [Hym. Typ. No. Mus. Budapest 11673] (<named-content xmlns:xlink="http://www.w3.org/1999/xlink" content-type="dwc:institutional_code" xlink:title="Hungarian Natural History Museum" xlink:href="http://grbio.org/institution/hungarian-natural-history-museum" xlink:type="simple">HNHM</named-content>). <bold><italic>Paratype</italic></bold> (<italic><tp:taxon-name><tp:taxon-name-part taxon-name-part-type="genus" reg="Grandilota">Grandilota</tp:taxon-name-part><tp:taxon-name-part taxon-name-part-type="species" reg="kenyaensis">kenyaensis</tp:taxon-name-part></tp:taxon-name></italic>) Kenya: • ♀, same label as holotype but [Hym. Typ. No. Mus. Budapest 11674] (<named-content xmlns:xlink="http://www.w3.org/1999/xlink" content-type="dwc:institutional_code" xlink:title="Hungarian Natural History Museum" xlink:href="http://grbio.org/institution/hungarian-natural-history-museum" xlink:type="simple">HNHM</named-content>).</p></tp:treatment-sec><tp:treatment-sec sec-type="diagnosis" id="SECID0E1HBI"><title>Diagnosis.</title><p>Mandible well developed, tridentate, with upper (first) tooth diminished to respect to lower (third) tooth. Paraclypeal fovea long, reaching inner margin of eyes. Mesoscutum without mesoscutal pit; notauli present only in anterior half of mesoscutum; precoxal sulcus present; propodeum with pentagonal areola, delineated by carinae. In fore wing, marginal cell reaching apex of wing; vein r originating from basal quarter of pterostigma; vein 2-SR present and sclerotised; veins m-cu and cu-a postfurcal; first subdiscal cell closed postero-apically by CU1a vein. In hind wing, subbasal cell open. Metasoma of ♀ more or less distinctly compressed laterally. Ovipositor sheath not longer than metasoma.</p></tp:treatment-sec><tp:treatment-sec sec-type="remarks" id="SECID0ESIBI"><title>Remarks.</title><p>This subgenus has only one known species, <tp:taxon-name><tp:taxon-name-part taxon-name-part-type="genus" reg="Aspilota">Aspilota</tp:taxon-name-part> (<tp:taxon-name-part taxon-name-part-type="subgenus" reg="Grandilota">Grandilota</tp:taxon-name-part>) <tp:taxon-name-part taxon-name-part-type="species" reg="kenyaensis">kenyaensis</tp:taxon-name-part></tp:taxon-name> Fischer, 2002, from Kenya and shares the main characters with <italic><tp:taxon-name><tp:taxon-name-part taxon-name-part-type="genus" reg="Aspilota">Aspilota</tp:taxon-name-part></tp:taxon-name></italic> sensu stricto, however, the subbasal cell of the hind wing open distally (absent vein cu-a) and the wing membrane is pigmented, which distinguishes it at the subgeneric level.</p></tp:treatment-sec><ref-list><ref id="B76"><mixed-citation xmlns:xlink="http://www.w3.org/1999/xlink" xlink:type="simple"><person-group><name name-style="western"><surname>Yu</surname><given-names>DS</given-names></name><name name-style="western"><surname>van Achterberg</surname><given-names>C</given-names></name><name name-style="western"><surname>Horstmann</surname><given-names>K</given-names></name></person-group> (<year>2016</year>) Taxapad 2016, <tp:taxon-name><tp:taxon-name-part taxon-name-part-type="superfamily">Ichneumonoidea</tp:taxon-name-part></tp:taxon-name> 2015. Database on flash-drive. Ottawa, Ontario.</mixed-citation></ref></ref-list></tp:taxon-treatment>
