# Supplementary material for: ﻿Review of the genera and subgenera of the subtribe Aspilotina (Hymenoptera, Braconidae, Alysiinae), with a new illustrated key
Source: Zookeys. 2025 Feb 26;1229:133–200. doi: 10.3897/zookeys.1229.142489 (PMC11883488; doi:10.3897/zookeys.1229.142489)
Supplement: XML Treatment for Dinostigma [file zookeys.1229.142489-treatment6.xml]

<!DOCTYPE tp:taxon-treatment
  PUBLIC "-//TaxonX//DTD Taxonomic Treatment Publishing DTD v0 20100105//EN" "tax-treatment-NSO.dtd">
<tp:taxon-treatment xmlns:tp="http://www.plazi.org/taxpub"><tp:treatment-meta><kwd-group><label>Taxon classification</label><kwd>
                  <named-content content-type="kingdom">Animalia</named-content>
                </kwd><kwd>
                  <named-content content-type="order">Hymenoptera</named-content>
                </kwd><kwd>
                  <named-content content-type="family">Braconidae</named-content>
                </kwd></kwd-group><mixed-citation publication-type="journal"><person-group><name><surname>Peris-Felipo</surname><given-names>Francisco Javier</given-names></name><name><surname>Santa</surname><given-names>Fernando</given-names></name><name><surname>van Achterberg</surname><given-names>Cornelis</given-names></name><name><surname>Belokobylskij</surname><given-names>Sergey A.</given-names></name></person-group><article-title>﻿Review of the genera and subgenera of the subtribe <tp:taxon-name><tp:taxon-name-part taxon-name-part-type="subtribe">Aspilotina</tp:taxon-name-part></tp:taxon-name> (<tp:taxon-name><tp:taxon-name-part taxon-name-part-type="order">Hymenoptera</tp:taxon-name-part></tp:taxon-name>, <tp:taxon-name><tp:taxon-name-part taxon-name-part-type="family">Braconidae</tp:taxon-name-part></tp:taxon-name>, <tp:taxon-name><tp:taxon-name-part taxon-name-part-type="subfamily">Alysiinae</tp:taxon-name-part></tp:taxon-name>), with a new illustrated key</article-title><source>Zookeys</source><day>26</day><month>02</month><year>2025</year><volume>1229</volume><fpage>133</fpage><lpage>200</lpage><pub-id pub-id-type="doi">10.3897/zookeys.1229.142489</pub-id></mixed-citation></tp:treatment-meta><tp:nomenclature><label>﻿Genus</label><tp:taxon-name>
                <object-id xmlns:xlink="http://www.w3.org/1999/xlink" content-type="arpha" xlink:type="simple">9CC3E88D-0338-5416-85EC-A68B2DE968F2</object-id>
                <tp:taxon-name-part taxon-name-part-type="genus" reg="Dinostigma">Dinostigma</tp:taxon-name-part>
              </tp:taxon-name><tp:taxon-authority>Fischer, 1966</tp:taxon-authority><tp:nomenclature-citation-list><tp:nomenclature-citation><tp:taxon-name>
                    <tp:taxon-name-part taxon-name-part-type="genus" reg="Dinostigma">Dinostigma</tp:taxon-name-part>
                  </tp:taxon-name><comment>Fischer, 1966: 182; <xref ref-type="bibr" rid="B60">Shenefelt 1974</xref>: 991; <xref ref-type="bibr" rid="B73">Wharton 1980</xref>: 38; <xref ref-type="bibr" rid="B69">van Achterberg 1988</xref>: 19; <xref ref-type="bibr" rid="B76">Yu et al. 2016</xref>.</comment></tp:nomenclature-citation></tp:nomenclature-citation-list></tp:nomenclature><tp:treatment-sec sec-type="type species" id="SECID0EHNBI"><title>Type species.</title><p><italic><tp:taxon-name><tp:taxon-name-part taxon-name-part-type="genus" reg="Dinostigma">Dinostigma</tp:taxon-name-part><tp:taxon-name-part taxon-name-part-type="species" reg="muesebecki">muesebecki</tp:taxon-name-part></tp:taxon-name></italic> Fischer, 1966, by monotypy (Figs <xref ref-type="fig" rid="F10">10</xref>, <xref ref-type="fig" rid="F11">11</xref>).</p><fig id="F10" position="float" orientation="portrait"><object-id xmlns:xlink="http://www.w3.org/1999/xlink" content-type="doi" xlink:type="simple">10.3897/zookeys.1229.142489.figure10</object-id><object-id xmlns:xlink="http://www.w3.org/1999/xlink" content-type="arpha" xlink:type="simple">9AC4350C-9DA3-5724-8E3A-FFC803826550</object-id><label>Figure 10.</label><caption><p><italic><tp:taxon-name><tp:taxon-name-part taxon-name-part-type="genus" reg="Dinostigma">Dinostigma</tp:taxon-name-part><tp:taxon-name-part taxon-name-part-type="species" reg="muesebecki">muesebecki</tp:taxon-name-part></tp:taxon-name></italic> Fischer, 1966 (holotype, female) <bold>A</bold> habitus, lateral view <bold>B</bold> head and mesosoma, lateral view <bold>C</bold> mandible <bold>D</bold> antenna <bold>E</bold> head, front view <bold>F</bold> head and mesonotum, dorsal view.</p></caption><graphic xmlns:xlink="http://www.w3.org/1999/xlink" xlink:href="zookeys-1229-133_article-142489__-g010.jpg" position="float" orientation="portrait" xlink:type="simple" id="oo_1263597.jpg"><uri content-type="original_file" xlink:type="simple">https://binary.pensoft.net/fig/1263597</uri></graphic></fig><fig id="F11" position="float" orientation="portrait"><object-id xmlns:xlink="http://www.w3.org/1999/xlink" content-type="doi" xlink:type="simple">10.3897/zookeys.1229.142489.figure11</object-id><object-id xmlns:xlink="http://www.w3.org/1999/xlink" content-type="arpha" xlink:type="simple">33FF0B7D-DCB4-5D50-BA54-7C94CF08DE79</object-id><label>Figure 11.</label><caption><p><italic><tp:taxon-name><tp:taxon-name-part taxon-name-part-type="genus" reg="Dinostigma">Dinostigma</tp:taxon-name-part><tp:taxon-name-part taxon-name-part-type="species" reg="muesebecki">muesebecki</tp:taxon-name-part></tp:taxon-name></italic> Fischer, 1966 (holotype, male) <bold>A</bold> propodeum <bold>B</bold> legs, metasoma and ovipositor, lateral view <bold>C</bold> first metasomal tergite, dorsal view <bold>D</bold> fore and hind wings.</p></caption><graphic xmlns:xlink="http://www.w3.org/1999/xlink" xlink:href="zookeys-1229-133_article-142489__-g011.jpg" position="float" orientation="portrait" xlink:type="simple" id="oo_1263598.jpg"><uri content-type="original_file" xlink:type="simple">https://binary.pensoft.net/fig/1263598</uri></graphic></fig></tp:treatment-sec><tp:treatment-sec sec-type="material" id="SECID0EIRBI"><title>Material examined.</title><p><bold><italic>Holotype</italic></bold> (<italic><tp:taxon-name><tp:taxon-name-part taxon-name-part-type="genus" reg="Dinostigma">Dinostigma</tp:taxon-name-part><tp:taxon-name-part taxon-name-part-type="species" reg="muesebecki">muesebecki</tp:taxon-name-part></tp:taxon-name></italic>). United States Of America: • ♀, North East, Pa. [= Pennsylvania], No 9019, 6.vii.1912 (F. Johnson leg.) (<named-content xmlns:xlink="http://www.w3.org/1999/xlink" content-type="dwc:institutional_code" xlink:title="Smithsonian National Museum of Natural History" xlink:href="http://grbio.org/institution/smithsonian-institution-national-museum-natural-history" xlink:type="simple">NMNH</named-content>).</p></tp:treatment-sec><tp:treatment-sec sec-type="diagnosis" id="SECID0EDSBI"><title>Diagnosis.</title><p>Mandible small, simple, tridentate. Paraclypeal fovea short, far from reaching inner margin of eyes. Mesoscutum without mesoscutal pit; notauli present only in anterior part of mesoscutum; precoxal sulcus absent; propodeum always smooth; spiracles of propodeum large. In fore wing, marginal cell never shortened; vein r originating from basal quarter of pterostigma; vein 2-SR absent; vein cu-a postfurcal; first subdiscal cell open distally (without vein 2-1A). Hind wing with all cells open. Metasoma of ♀ more or less distinctly compressed laterally. Ovipositor sheath shorter than metasoma.</p></tp:treatment-sec><tp:treatment-sec sec-type="remarks" id="SECID0EISBI"><title>Remarks.</title><p>After careful revision of former <italic><tp:taxon-name><tp:taxon-name-part taxon-name-part-type="genus" reg="Dinostigma">Dinostigma</tp:taxon-name-part></tp:taxon-name></italic> and <italic><tp:taxon-name><tp:taxon-name-part taxon-name-part-type="genus" reg="Eudinostigma">Eudinostigma</tp:taxon-name-part></tp:taxon-name></italic> (as subgenus of <italic><tp:taxon-name><tp:taxon-name-part taxon-name-part-type="genus" reg="Dinostigma">Dinostigma</tp:taxon-name-part></tp:taxon-name></italic>) species, only the type species of this genus, <italic><tp:taxon-name><tp:taxon-name-part taxon-name-part-type="genus" reg="Dinostigma">Dinostigma</tp:taxon-name-part><tp:taxon-name-part taxon-name-part-type="species" reg="muesebecki">muesebecki</tp:taxon-name-part></tp:taxon-name></italic> Fischer, 1966, is retained in <italic><tp:taxon-name><tp:taxon-name-part taxon-name-part-type="genus" reg="Dinostigma">Dinostigma</tp:taxon-name-part></tp:taxon-name></italic>. The species <italic><tp:taxon-name><tp:taxon-name-part taxon-name-part-type="genus" reg="Dinotrema">D.</tp:taxon-name-part><tp:taxon-name-part taxon-name-part-type="species" reg="stenosoma">stenosoma</tp:taxon-name-part></tp:taxon-name></italic> (van Achterberg, 1988) is transferred to the genus <italic><tp:taxon-name><tp:taxon-name-part taxon-name-part-type="genus" reg="Dinotrema">Dinotrema</tp:taxon-name-part></tp:taxon-name></italic> as a type species of the new subgenus, <tp:taxon-name><tp:taxon-name-part taxon-name-part-type="genus" reg="Dinostigma"/><tp:taxon-name-part taxon-name-part-type="subgenus" reg="Pseudoprosapha">Pseudoprosapha</tp:taxon-name-part></tp:taxon-name> subgen. nov. (see below), because this species has the first subdiscal cell of fore wing closed, the pterostigma broad and wider than vein r length, and all cells of the hind wing closed (<tp:taxon-name><tp:taxon-name-part taxon-name-part-type="genus" reg="Dinotrema">Dinotrema</tp:taxon-name-part> (<tp:taxon-name-part taxon-name-part-type="subgenus" reg="Pseudoprosapha">P.</tp:taxon-name-part>) <tp:taxon-name-part taxon-name-part-type="species" reg="stenosoma">stenosoma</tp:taxon-name-part></tp:taxon-name> (van Achterberg, 1988), comb. nov.).</p><p>This genus is very close to the Oriental-Afrotropical <italic><tp:taxon-name><tp:taxon-name-part taxon-name-part-type="genus" reg="Lysodinotrema">Lysodinotrema</tp:taxon-name-part></tp:taxon-name></italic> Fischer, 1995, because both of them share, among others, such main diagnostic cha­racters as simple tridentate mandible, short paraclypeal fovea, and mesoscutum without medio-posterior pit. However, the lack of closed cells in the hind wing in <italic><tp:taxon-name><tp:taxon-name-part taxon-name-part-type="genus" reg="Dinostigma">Dinostigma</tp:taxon-name-part></tp:taxon-name></italic> (present in <italic><tp:taxon-name><tp:taxon-name-part taxon-name-part-type="genus" reg="Lysodinotrema">Lysodinotrema</tp:taxon-name-part></tp:taxon-name></italic>), absence of vein 2-SR (present in <italic><tp:taxon-name><tp:taxon-name-part taxon-name-part-type="genus" reg="Lysodinotrema">Lysodinotrema</tp:taxon-name-part></tp:taxon-name></italic>), and absence of the precoxal sulcus (present in <italic><tp:taxon-name><tp:taxon-name-part taxon-name-part-type="genus" reg="Lysodinotrema">Lysodinotrema</tp:taxon-name-part></tp:taxon-name></italic>) are sufficient to separate both as different genera.</p></tp:treatment-sec><ref-list><ref id="B60"><mixed-citation xmlns:xlink="http://www.w3.org/1999/xlink" xlink:type="simple"><person-group><name name-style="western"><surname>Shenefelt</surname><given-names>RD</given-names></name></person-group> (<year>1974</year>) Pars II. <tp:taxon-name><tp:taxon-name-part taxon-name-part-type="family">Braconidae</tp:taxon-name-part></tp:taxon-name> 7. <tp:taxon-name><tp:taxon-name-part taxon-name-part-type="subfamily">Alysiinae</tp:taxon-name-part></tp:taxon-name>. In van der Vecht, J. and Shenefelt R. D., Hymenopterorum Catalogus (nova editio). Dr. W. Junk, The Hague, 937–1113.</mixed-citation></ref><ref id="B73"><mixed-citation xmlns:xlink="http://www.w3.org/1999/xlink" xlink:type="simple"><person-group><name name-style="western"><surname>Wharton</surname><given-names>RA</given-names></name></person-group> (<year>1980</year>) <article-title>Review of New World <tp:taxon-name><tp:taxon-name-part taxon-name-part-type="tribe">Alysiini</tp:taxon-name-part></tp:taxon-name> (<tp:taxon-name><tp:taxon-name-part taxon-name-part-type="order">Hymenoptera</tp:taxon-name-part></tp:taxon-name>: <tp:taxon-name><tp:taxon-name-part taxon-name-part-type="family">Braconidae</tp:taxon-name-part></tp:taxon-name>) with discussion of generic relationships within the tribe.</article-title><source>University of California Publications in Entomology</source><volume>88</volume>: <fpage>1</fpage>–<lpage>104</lpage>.</mixed-citation></ref><ref id="B69"><mixed-citation xmlns:xlink="http://www.w3.org/1999/xlink" xlink:type="simple"><person-group><name name-style="western"><surname>van Achterberg</surname><given-names>C</given-names></name></person-group> (<year>1988</year>) <article-title>The genera of the <italic><tp:taxon-name><tp:taxon-name-part taxon-name-part-type="genus">Aspilota</tp:taxon-name-part></tp:taxon-name></italic>-group and some descriptions of fungicolous <tp:taxon-name><tp:taxon-name-part taxon-name-part-type="tribe">Alysiini</tp:taxon-name-part></tp:taxon-name> from the Netherlands (<tp:taxon-name><tp:taxon-name-part taxon-name-part-type="order">Hymenoptera</tp:taxon-name-part></tp:taxon-name>: <tp:taxon-name><tp:taxon-name-part taxon-name-part-type="family">Braconidae</tp:taxon-name-part></tp:taxon-name>: <tp:taxon-name><tp:taxon-name-part taxon-name-part-type="subfamily">Alysiinae</tp:taxon-name-part></tp:taxon-name>).</article-title><source>Zoologische Verhandelingen Leiden</source><volume>247</volume>: <fpage>1</fpage>–<lpage>88</lpage>.</mixed-citation></ref><ref id="B76"><mixed-citation xmlns:xlink="http://www.w3.org/1999/xlink" xlink:type="simple"><person-group><name name-style="western"><surname>Yu</surname><given-names>DS</given-names></name><name name-style="western"><surname>van Achterberg</surname><given-names>C</given-names></name><name name-style="western"><surname>Horstmann</surname><given-names>K</given-names></name></person-group> (<year>2016</year>) Taxapad 2016, <tp:taxon-name><tp:taxon-name-part taxon-name-part-type="superfamily">Ichneumonoidea</tp:taxon-name-part></tp:taxon-name> 2015. Database on flash-drive. Ottawa, Ontario.</mixed-citation></ref></ref-list></tp:taxon-treatment>
