# Supplementary material for: ﻿Review of the genera and subgenera of the subtribe Aspilotina (Hymenoptera, Braconidae, Alysiinae), with a new illustrated key
Source: Zookeys. 2025 Feb 26;1229:133–200. doi: 10.3897/zookeys.1229.142489 (PMC11883488; doi:10.3897/zookeys.1229.142489)
Supplement: XML Treatment for Dinotrema [file zookeys.1229.142489-treatment7.xml]

<!DOCTYPE tp:taxon-treatment
  PUBLIC "-//TaxonX//DTD Taxonomic Treatment Publishing DTD v0 20100105//EN" "tax-treatment-NSO.dtd">
<tp:taxon-treatment xmlns:tp="http://www.plazi.org/taxpub"><tp:treatment-meta><kwd-group><label>Taxon classification</label><kwd>
                  <named-content content-type="kingdom">Animalia</named-content>
                </kwd><kwd>
                  <named-content content-type="order">Hymenoptera</named-content>
                </kwd><kwd>
                  <named-content content-type="family">Braconidae</named-content>
                </kwd></kwd-group><mixed-citation publication-type="journal"><person-group><name><surname>Peris-Felipo</surname><given-names>Francisco Javier</given-names></name><name><surname>Santa</surname><given-names>Fernando</given-names></name><name><surname>van Achterberg</surname><given-names>Cornelis</given-names></name><name><surname>Belokobylskij</surname><given-names>Sergey A.</given-names></name></person-group><article-title>﻿Review of the genera and subgenera of the subtribe <tp:taxon-name><tp:taxon-name-part taxon-name-part-type="subtribe">Aspilotina</tp:taxon-name-part></tp:taxon-name> (<tp:taxon-name><tp:taxon-name-part taxon-name-part-type="order">Hymenoptera</tp:taxon-name-part></tp:taxon-name>, <tp:taxon-name><tp:taxon-name-part taxon-name-part-type="family">Braconidae</tp:taxon-name-part></tp:taxon-name>, <tp:taxon-name><tp:taxon-name-part taxon-name-part-type="subfamily">Alysiinae</tp:taxon-name-part></tp:taxon-name>), with a new illustrated key</article-title><source>Zookeys</source><day>26</day><month>02</month><year>2025</year><volume>1229</volume><fpage>133</fpage><lpage>200</lpage><pub-id pub-id-type="doi">10.3897/zookeys.1229.142489</pub-id></mixed-citation></tp:treatment-meta><tp:nomenclature><label>﻿Genus</label><tp:taxon-name>
                <object-id xmlns:xlink="http://www.w3.org/1999/xlink" content-type="arpha" xlink:type="simple">1B387890-40C6-56C5-B1C4-CCD4266EFE0C</object-id>
                <tp:taxon-name-part taxon-name-part-type="genus" reg="Dinotrema">Dinotrema</tp:taxon-name-part>
              </tp:taxon-name><tp:taxon-authority>Foerster, 1863</tp:taxon-authority><xref ref-type="fig" rid="F12">Figs 12</xref><xref ref-type="fig" rid="F13">, 13</xref><xref ref-type="fig" rid="F14">, 14</xref><xref ref-type="fig" rid="F15">, 15</xref><xref ref-type="fig" rid="F16">, 16</xref><xref ref-type="fig" rid="F17">, 17</xref><xref ref-type="fig" rid="F18">, 18</xref><xref ref-type="fig" rid="F19">, 19</xref><xref ref-type="fig" rid="F20">, 20</xref><xref ref-type="fig" rid="F21">, 21</xref><tp:nomenclature-citation-list><tp:nomenclature-citation><tp:taxon-name>
                    <tp:taxon-name-part taxon-name-part-type="genus" reg="Dinotrema">Dinotrema</tp:taxon-name-part>
                  </tp:taxon-name><comment>Foerster, 1863: 268; <xref ref-type="bibr" rid="B73">Wharton 1980</xref>: 84; <xref ref-type="bibr" rid="B71">van Achterberg and Bin 1981</xref>: 104; <xref ref-type="bibr" rid="B69">van Achterberg 1988</xref>: 19; <xref ref-type="bibr" rid="B12">Chen and Wu 1994</xref>: 69; <xref ref-type="bibr" rid="B75">Wharton 2002</xref>: 56; <xref ref-type="bibr" rid="B64">Tobias 2003a</xref>: 138; <xref ref-type="bibr" rid="B66">2004</xref>: 468; <xref ref-type="bibr" rid="B67">2006</xref>: 324; <xref ref-type="bibr" rid="B50">Peris-Felipo et al. 2014a</xref>: 10; <xref ref-type="bibr" rid="B76">Yu et al. 2016</xref>; <xref ref-type="bibr" rid="B45">Peris-Felipo and Belokobylskij 2018a</xref>: 4.</comment></tp:nomenclature-citation><tp:nomenclature-citation><tp:taxon-name>
                    <tp:taxon-name-part taxon-name-part-type="genus" reg="Coloboma">Coloboma</tp:taxon-name-part>
                  </tp:taxon-name><comment>Foerster, 1863: 268.</comment></tp:nomenclature-citation><tp:nomenclature-citation><tp:taxon-name>
                    <tp:taxon-name-part taxon-name-part-type="genus" reg="Spanomeris">Spanomeris</tp:taxon-name-part>
                  </tp:taxon-name><comment>Foerster, 1863: 268.</comment></tp:nomenclature-citation><tp:nomenclature-citation><tp:taxon-name>
                    <tp:taxon-name-part taxon-name-part-type="genus" reg="Synaldis">Synaldis</tp:taxon-name-part>
                  </tp:taxon-name><comment>Foerster, 1863: 273; <xref ref-type="bibr" rid="B16">Fischer 1962</xref>: 1; 1971: 139; <xref ref-type="bibr" rid="B62">Tobias 1971</xref>: 199 (key); <xref ref-type="bibr" rid="B60">Shenefelt 1974</xref>: 1020; <xref ref-type="bibr" rid="B63">Tobias 1986</xref>: 123; <xref ref-type="bibr" rid="B24">Fischer 1993b</xref>: 567; <xref ref-type="bibr" rid="B26">Fischer 1997</xref>: 107; <xref ref-type="bibr" rid="B3">Belokobylskij 2002</xref>: 404; <xref ref-type="bibr" rid="B4">2004a</xref>: 1991; <xref ref-type="bibr" rid="B5">2004b</xref>: 935; <xref ref-type="bibr" rid="B8">Belokobylskij and Tobias 2007</xref>: 58; <xref ref-type="bibr" rid="B34">Fischer et al. 2008</xref>: 1461; <xref ref-type="bibr" rid="B76">Yu et al. 2016</xref>; <xref ref-type="bibr" rid="B44">Peris-Felipo and Belokobylskij 2017</xref>: 4.</comment></tp:nomenclature-citation><tp:nomenclature-citation><tp:taxon-name>
                    <tp:taxon-name-part taxon-name-part-type="genus" reg="Scotioneurus">Scotioneurus</tp:taxon-name-part>
                  </tp:taxon-name><comment>Provancher, 1886: 156.</comment></tp:nomenclature-citation><tp:nomenclature-citation><tp:taxon-name>
                    <tp:taxon-name-part taxon-name-part-type="genus" reg="Alitha">Alitha</tp:taxon-name-part>
                  </tp:taxon-name><comment>Cameron, 1906: 28; <xref ref-type="bibr" rid="B60">Shenefelt 1974</xref>: 938; <xref ref-type="bibr" rid="B69">van Achterberg 1988</xref>: 9; <xref ref-type="bibr" rid="B76">Yu et al. 2016</xref>, stat. nov.</comment></tp:nomenclature-citation><tp:nomenclature-citation><tp:taxon-name>
                    <tp:taxon-name-part taxon-name-part-type="genus" reg="Pterusa">Pterusa</tp:taxon-name-part>
                  </tp:taxon-name><comment>Fischer, 1958: 14; <xref ref-type="bibr" rid="B60">Shenefelt 1974</xref>: 1108; <xref ref-type="bibr" rid="B69">van Achterberg 1988</xref>: 50; <xref ref-type="bibr" rid="B1">Belokobylskij 1998a</xref>: 170; <xref ref-type="bibr" rid="B72">van Achterberg and Vikberg 2014</xref>: 3 (as synonym of <tp:taxon-name><tp:taxon-name-part taxon-name-part-type="genus" reg="Dinotrema">Dinotrema</tp:taxon-name-part></tp:taxon-name> Foerster); <xref ref-type="bibr" rid="B76">Yu et al. 2016</xref> (as valid genus).</comment></tp:nomenclature-citation><tp:nomenclature-citation><tp:taxon-name>
                    <tp:taxon-name-part taxon-name-part-type="genus" reg="Aspilota">Aspilota</tp:taxon-name-part>
                  </tp:taxon-name><comment>auct. p.p. <xref ref-type="bibr" rid="B19">Fischer 1972</xref>: 327; <xref ref-type="bibr" rid="B60">Shenefelt 1974</xref>: 966; <xref ref-type="bibr" rid="B21">Fischer 1976</xref>: 345.</comment></tp:nomenclature-citation><tp:nomenclature-citation><tp:taxon-name>
                    <tp:taxon-name-part taxon-name-part-type="genus" reg="Carinthilota">Carinthilota</tp:taxon-name-part>
                  </tp:taxon-name><comment>Fischer, 1975: 311; <xref ref-type="bibr" rid="B63">Tobias 1986</xref>: 123; <xref ref-type="bibr" rid="B69">van Achterberg 1988</xref>: 9; <xref ref-type="bibr" rid="B1">Belokobylskij 1998a</xref>: 221; <xref ref-type="bibr" rid="B29">Fischer 2002</xref>: 102; <xref ref-type="bibr" rid="B76">Yu et al. 2016</xref>, syn. nov.</comment></tp:nomenclature-citation><tp:nomenclature-citation><tp:taxon-name>
                    <tp:taxon-name-part taxon-name-part-type="genus" reg="Eudinostigma">Eudinostigma</tp:taxon-name-part>
                  </tp:taxon-name><comment>Tobias, 1986: 244; <xref ref-type="bibr" rid="B69">van Achterberg 1988</xref>: 36; <xref ref-type="bibr" rid="B22">Fischer 1991</xref>: 12; <xref ref-type="bibr" rid="B33">Fischer et al. 2006</xref>: 831; <xref ref-type="bibr" rid="B76">Yu et al. 2016</xref>, syn. nov.</comment></tp:nomenclature-citation></tp:nomenclature-citation-list></tp:nomenclature><tp:treatment-sec sec-type="type species" id="SECID0EQGCI"><title>Type species.</title><p><italic><tp:taxon-name><tp:taxon-name-part taxon-name-part-type="genus" reg="Dinotrema">Dinotrema</tp:taxon-name-part><tp:taxon-name-part taxon-name-part-type="species" reg="erythropa">erythropa</tp:taxon-name-part></tp:taxon-name></italic> Foerster, 1863, by monotypy.</p></tp:treatment-sec><tp:treatment-sec sec-type="diagnosis" id="SECID0EBHCI"><title>Diagnosis.</title><p>Mandible small, simple, tridentate, often with upper (first) tooth diminished with respect to lower (third) tooth. Paraclypeal fovea short, not reaching more than half distance between clypeus and inner margin of eyes. Mesoscutum with or without mesoscutal pit; notauli usually present only in anterior part of mesoscutum, although in some species of the subgenus <tp:taxon-name><tp:taxon-name-part taxon-name-part-type="genus" reg="Dinotrema"/><tp:taxon-name-part taxon-name-part-type="subgenus" reg="Alitha">Alitha</tp:taxon-name-part></tp:taxon-name> it is rather well developed and reaching or almost reaching mesoscutal pit; precoxal sulcus usually present, propodeum with different types of sculpture and sometimes with longitudinal and/or transverse carinae, rarely entirely smooth. In fore wing, marginal cell never shortened; vein r originating from basal quarter of pterostigma; vein 2-SR usually present and distinctly sclerotised or sometimes (subgenus <tp:taxon-name><tp:taxon-name-part taxon-name-part-type="genus" reg="Dinotrema"/><tp:taxon-name-part taxon-name-part-type="subgenus" reg="Synaldis">Synaldis</tp:taxon-name-part></tp:taxon-name>) absent or weakly developed and vein r not angled with vein 3-SR (<xref ref-type="bibr" rid="B69">van Achterberg 1988</xref>); veins m-cu and cu-a postfurcal; first subdiscal cell always closed postero-apically by CU1a vein. Venation of hind wing more or less reduced, sometimes without closed cells (<xref ref-type="bibr" rid="B78">Zhu et al. 2017</xref>). Metasoma of ♀ more or less distinctly compressed laterally. Ovipositor sheath usually not longer than metasoma.</p></tp:treatment-sec><tp:treatment-sec sec-type="remarks" id="SECID0EJKCI"><title>Remarks.</title><p><italic><tp:taxon-name><tp:taxon-name-part taxon-name-part-type="genus" reg="Dinotrema">Dinotrema</tp:taxon-name-part></tp:taxon-name></italic> is the most complicated and largest genus within the tribe <tp:taxon-name><tp:taxon-name-part taxon-name-part-type="tribe">Alysiini</tp:taxon-name-part></tp:taxon-name> with more than 440 known species, predominantly occurring in the temperate climatic regions (Peris-Felipo and Belokobyslkij 2018a). However, after studying a large amount of type material from different regions it should be possible to present a new generic classification, including the following subgenera: <italic><tp:taxon-name><tp:taxon-name-part taxon-name-part-type="genus" reg="Dinotrema"/><tp:taxon-name-part taxon-name-part-type="subgenus" reg="Alitha">Alitha</tp:taxon-name-part></tp:taxon-name></italic> Cameron, 1906, stat. nov. (with <italic><tp:taxon-name><tp:taxon-name-part taxon-name-part-type="genus" reg="Dinotrema"/><tp:taxon-name-part taxon-name-part-type="subgenus" reg="Carinthilota">Carinthilota</tp:taxon-name-part></tp:taxon-name></italic> Fischer as a new synonym), <italic><tp:taxon-name><tp:taxon-name-part taxon-name-part-type="genus" reg="Dinotrema">Dinotrema</tp:taxon-name-part></tp:taxon-name></italic> sensu stricto, <italic><tp:taxon-name><tp:taxon-name-part taxon-name-part-type="genus" reg="Prosapha">Prosapha</tp:taxon-name-part></tp:taxon-name></italic> Foerster, 1863, <tp:taxon-name><tp:taxon-name-part taxon-name-part-type="genus" reg="Dinotrema"/><tp:taxon-name-part taxon-name-part-type="subgenus" reg="Pseudoprosapha">Pseudoprosapha</tp:taxon-name-part></tp:taxon-name> Peris-Felipo subgen. nov. and <tp:taxon-name><tp:taxon-name-part taxon-name-part-type="genus" reg="Dinotrema"/><tp:taxon-name-part taxon-name-part-type="subgenus" reg="Synaldis">Synaldis</tp:taxon-name-part></tp:taxon-name> Foerster, 1863 (with <italic><tp:taxon-name><tp:taxon-name-part taxon-name-part-type="genus" reg="Eudinostigma">Eudinostigma</tp:taxon-name-part></tp:taxon-name></italic> Tobias as a new synonym).</p><p>A revision of <italic><tp:taxon-name><tp:taxon-name-part taxon-name-part-type="genus" reg="Eudinostigma">Eudinostigma</tp:taxon-name-part></tp:taxon-name></italic> Tobias species was carried out for this reclassification. After careful study of the type species of <italic><tp:taxon-name><tp:taxon-name-part taxon-name-part-type="genus" reg="Eudinostigma">Eudinostigma</tp:taxon-name-part></tp:taxon-name></italic> we consider it a synonym of <italic><tp:taxon-name><tp:taxon-name-part taxon-name-part-type="genus" reg="Dinotrema">Dinotrema</tp:taxon-name-part></tp:taxon-name></italic>. However, depending on the presence or absence of vein 2-SR of the fore wing, its species are divided between the subgenera <italic><tp:taxon-name><tp:taxon-name-part taxon-name-part-type="genus" reg="Dinotrema">Dinotrema</tp:taxon-name-part></tp:taxon-name></italic> and <italic><tp:taxon-name><tp:taxon-name-part taxon-name-part-type="genus" reg="Synaldis">Synaldis</tp:taxon-name-part></tp:taxon-name></italic>. The main diagnostic characters of <italic><tp:taxon-name><tp:taxon-name-part taxon-name-part-type="genus" reg="Eudinostigma">Eudinostigma</tp:taxon-name-part></tp:taxon-name></italic> are as follows: distinctly depressed head (resulting in antennal sockets situated at the upper level of eye and maximum width of head in dorsal view 1.6–2.4× width of mesoscutum), compressed mesosoma, and vein 2-SR of fore wing often absent (<xref ref-type="bibr" rid="B63">Tobias 1986</xref>; <xref ref-type="bibr" rid="B69">van Achterberg 1988</xref>). These characters also occur sometimes in <italic><tp:taxon-name><tp:taxon-name-part taxon-name-part-type="genus" reg="Dinotrema">Dinotrema</tp:taxon-name-part></tp:taxon-name></italic> species, e.g., among others, in <italic><tp:taxon-name><tp:taxon-name-part taxon-name-part-type="genus" reg="Dinotrema">Dinotrema</tp:taxon-name-part><tp:taxon-name-part taxon-name-part-type="species" reg="brevissimicorne">brevissimicorne</tp:taxon-name-part></tp:taxon-name></italic> (Stelfox et Graham, 1948), <italic><tp:taxon-name><tp:taxon-name-part taxon-name-part-type="genus" reg="Dinotrema">D.</tp:taxon-name-part><tp:taxon-name-part taxon-name-part-type="species" reg="compressum">compressum</tp:taxon-name-part></tp:taxon-name></italic> (Haliday, 1838), <italic><tp:taxon-name><tp:taxon-name-part taxon-name-part-type="genus" reg="Dinotrema">D.</tp:taxon-name-part><tp:taxon-name-part taxon-name-part-type="species" reg="parapunctatum">parapunctatum</tp:taxon-name-part></tp:taxon-name></italic> (Fischer, 1976), and <italic><tp:taxon-name><tp:taxon-name-part taxon-name-part-type="genus" reg="Dinotrema">D.</tp:taxon-name-part><tp:taxon-name-part taxon-name-part-type="species" reg="robertoi">robertoi</tp:taxon-name-part></tp:taxon-name></italic> Peris-Felipo, 2013.</p><p>The following species previously belonging to <tp:taxon-name><tp:taxon-name-part taxon-name-part-type="genus" reg="Eudinostigma">Eudinostigma</tp:taxon-name-part></tp:taxon-name> are transfered to the subgenus <tp:taxon-name><tp:taxon-name-part taxon-name-part-type="genus" reg="Dinotrema"/><tp:taxon-name-part taxon-name-part-type="subgenus" reg="Dinotrema">Dinotrema</tp:taxon-name-part></tp:taxon-name> sensu stricto: <tp:taxon-name><tp:taxon-name-part taxon-name-part-type="genus" reg="Dinotrema">D.</tp:taxon-name-part> (<tp:taxon-name-part taxon-name-part-type="subgenus" reg="Dinotrema">D.</tp:taxon-name-part>) <tp:taxon-name-part taxon-name-part-type="species" reg="alox">alox</tp:taxon-name-part></tp:taxon-name> (van Achterberg, 1988), comb. nov.; <tp:taxon-name><tp:taxon-name-part taxon-name-part-type="genus" reg="Dinotrema">D.</tp:taxon-name-part> (<tp:taxon-name-part taxon-name-part-type="subgenus" reg="Dinotrema">D.</tp:taxon-name-part>) <tp:taxon-name-part taxon-name-part-type="species" reg="entabeniense">entabeniense</tp:taxon-name-part></tp:taxon-name> (Fischer, 2009), comb. nov.; <tp:taxon-name><tp:taxon-name-part taxon-name-part-type="genus" reg="Dinotrema">D.</tp:taxon-name-part> (<tp:taxon-name-part taxon-name-part-type="subgenus" reg="Dinotrema">D.</tp:taxon-name-part>) <tp:taxon-name-part taxon-name-part-type="species" reg="latum">latum</tp:taxon-name-part></tp:taxon-name> (Chen &amp; Wu, 1994), comb. nov.; <tp:taxon-name><tp:taxon-name-part taxon-name-part-type="genus" reg="Dinotrema">D.</tp:taxon-name-part> (<tp:taxon-name-part taxon-name-part-type="subgenus" reg="Dinotrema">D.</tp:taxon-name-part>) <tp:taxon-name-part taxon-name-part-type="species" reg="planiceps">planiceps</tp:taxon-name-part></tp:taxon-name> (Fischer, Tormos &amp; Pardo, 2006), comb. nov. and <tp:taxon-name><tp:taxon-name-part taxon-name-part-type="genus" reg="Dinotrema">D.</tp:taxon-name-part> (<tp:taxon-name-part taxon-name-part-type="subgenus" reg="Dinotrema">D.</tp:taxon-name-part>) <tp:taxon-name-part taxon-name-part-type="species" reg="subpulvinatum">subpulvinatum</tp:taxon-name-part></tp:taxon-name> (Fischer, 2009), comb. nov.. Moreover, four other <tp:taxon-name><tp:taxon-name-part taxon-name-part-type="genus" reg="Eudinostigma">Eudinostigma</tp:taxon-name-part></tp:taxon-name> species are transferred to the subgenus <tp:taxon-name><tp:taxon-name-part taxon-name-part-type="genus" reg="Dinotrema"/><tp:taxon-name-part taxon-name-part-type="subgenus" reg="Synaldis">Synaldis</tp:taxon-name-part></tp:taxon-name>: <tp:taxon-name><tp:taxon-name-part taxon-name-part-type="genus" reg="Dinotrema">D.</tp:taxon-name-part> (<tp:taxon-name-part taxon-name-part-type="subgenus" reg="Synaldis">S.</tp:taxon-name-part>) <tp:taxon-name-part taxon-name-part-type="species" reg="bienesae">bienesae</tp:taxon-name-part></tp:taxon-name> (Fischer, Tormos &amp; Pardo, 2006), comb. nov., <tp:taxon-name><tp:taxon-name-part taxon-name-part-type="genus" reg="Dinotrema">D.</tp:taxon-name-part> (<tp:taxon-name-part taxon-name-part-type="subgenus" reg="Synaldis">S.</tp:taxon-name-part>) <tp:taxon-name-part taxon-name-part-type="species" reg="fischeri">fischeri</tp:taxon-name-part></tp:taxon-name> (Tobias, 1986), comb. nov. (type species of <italic><tp:taxon-name><tp:taxon-name-part taxon-name-part-type="genus" reg="Eudinostigma">Eudinostigma</tp:taxon-name-part></tp:taxon-name></italic>), <tp:taxon-name><tp:taxon-name-part taxon-name-part-type="genus" reg="Dinotrema">D.</tp:taxon-name-part> (<tp:taxon-name-part taxon-name-part-type="subgenus" reg="Synaldis">S.</tp:taxon-name-part>) <tp:taxon-name-part taxon-name-part-type="species" reg="latistigma">latistigma</tp:taxon-name-part></tp:taxon-name> (Fischer, 1962), comb. nov., and <tp:taxon-name><tp:taxon-name-part taxon-name-part-type="genus" reg="Dinotrema">D.</tp:taxon-name-part> (<tp:taxon-name-part taxon-name-part-type="subgenus" reg="Synaldis">S.</tp:taxon-name-part>) <tp:taxon-name-part taxon-name-part-type="species" reg="planiceps">planiceps</tp:taxon-name-part></tp:taxon-name> (Fischer, Tormos &amp; Pardo, 2006), comb. nov.</p><p>Furthermore, after studying the types of <italic><tp:taxon-name><tp:taxon-name-part taxon-name-part-type="genus" reg="Dinostigma">Dinostigma</tp:taxon-name-part></tp:taxon-name></italic> and <italic><tp:taxon-name><tp:taxon-name-part taxon-name-part-type="genus" reg="Eudinostigma">Eudinostigma</tp:taxon-name-part></tp:taxon-name></italic> species, we consider the features of <italic><tp:taxon-name><tp:taxon-name-part taxon-name-part-type="genus" reg="Eudinostigma">Eudinostigma</tp:taxon-name-part><tp:taxon-name-part taxon-name-part-type="species" reg="stenosoma">stenosoma</tp:taxon-name-part></tp:taxon-name></italic> van Achterberg, 1988 (see below) enough different to transfer it to a new subgenus <tp:taxon-name><tp:taxon-name-part taxon-name-part-type="genus" reg="Dinotrema"/><tp:taxon-name-part taxon-name-part-type="subgenus" reg="Pseudoprosapha">Pseudoprosapha</tp:taxon-name-part></tp:taxon-name> subgen. nov.: <tp:taxon-name><tp:taxon-name-part taxon-name-part-type="genus" reg="Dinotrema">Dinotrema</tp:taxon-name-part> (<tp:taxon-name-part taxon-name-part-type="subgenus" reg="Pseudoprosapha">Pseudoprosapha</tp:taxon-name-part>) <tp:taxon-name-part taxon-name-part-type="species" reg="stenosoma">stenosoma</tp:taxon-name-part></tp:taxon-name> (van Achterberg, 1988), comb. nov.</p><p>In summary, five subgenera of the genus <italic><tp:taxon-name><tp:taxon-name-part taxon-name-part-type="genus" reg="Dinotrema">Dinotrema</tp:taxon-name-part></tp:taxon-name></italic> are recognised, <italic><tp:taxon-name><tp:taxon-name-part taxon-name-part-type="genus" reg="Alitha">Alitha</tp:taxon-name-part></tp:taxon-name></italic> Cameron, 1906, stat. nov., <italic><tp:taxon-name><tp:taxon-name-part taxon-name-part-type="genus" reg="Dinotrema">Dinotrema</tp:taxon-name-part></tp:taxon-name></italic> sensu stricto, <italic><tp:taxon-name><tp:taxon-name-part taxon-name-part-type="genus" reg="Prosapha">Prosapha</tp:taxon-name-part></tp:taxon-name></italic> Foerster, 1863, <tp:taxon-name><tp:taxon-name-part taxon-name-part-type="genus" reg="Dinotrema"/><tp:taxon-name-part taxon-name-part-type="subgenus" reg="Pseudoprosapha">Pseudoprosapha</tp:taxon-name-part></tp:taxon-name> Peris-Felipo subgen. nov. and <tp:taxon-name><tp:taxon-name-part taxon-name-part-type="genus" reg="Dinotrema"/><tp:taxon-name-part taxon-name-part-type="subgenus" reg="Synaldis">Synaldis</tp:taxon-name-part></tp:taxon-name> Foerster, 1863.</p></tp:treatment-sec><tp:treatment-sec><!--Section generated to contain objects referenced in tp:taxon-treatment.--><fig id="F12" position="float" orientation="portrait"><object-id xmlns:xlink="http://www.w3.org/1999/xlink" content-type="doi" xlink:type="simple">10.3897/zookeys.1229.142489.figure12</object-id><object-id xmlns:xlink="http://www.w3.org/1999/xlink" content-type="arpha" xlink:type="simple">7266F2D5-BF74-5D24-8026-86EEB007FE2D</object-id><label>Figure 12.</label><caption><p><tp:taxon-name><tp:taxon-name-part taxon-name-part-type="genus" reg="Dinotrema">Dinotrema</tp:taxon-name-part> (<tp:taxon-name-part taxon-name-part-type="subgenus" reg="Alitha">Alitha</tp:taxon-name-part>) <tp:taxon-name-part taxon-name-part-type="species" reg="parapsidalis">parapsidalis</tp:taxon-name-part></tp:taxon-name> (Fischer, 1975), comb. nov. (holotype, female) <bold>A</bold> habitus, lateral view <bold>B</bold> head and mesosoma, lateral view <bold>C</bold> mandible <bold>D</bold> antenna <bold>E</bold> head, front view <bold>F</bold> head and mesonotum, dorsal view.</p></caption><graphic xmlns:xlink="http://www.w3.org/1999/xlink" xlink:href="zookeys-1229-133_article-142489__-g012.jpg" position="float" orientation="portrait" xlink:type="simple" id="oo_1263599.jpg"><uri content-type="original_file" xlink:type="simple">https://binary.pensoft.net/fig/1263599</uri></graphic></fig><fig id="F13" position="float" orientation="portrait"><object-id xmlns:xlink="http://www.w3.org/1999/xlink" content-type="doi" xlink:type="simple">10.3897/zookeys.1229.142489.figure13</object-id><object-id xmlns:xlink="http://www.w3.org/1999/xlink" content-type="arpha" xlink:type="simple">AE578BCA-1609-57C8-B00A-2F0C43DEA9DB</object-id><label>Figure 13.</label><caption><p><tp:taxon-name><tp:taxon-name-part taxon-name-part-type="genus" reg="Dinotrema">Dinotrema</tp:taxon-name-part> (<tp:taxon-name-part taxon-name-part-type="subgenus" reg="Alitha">Alitha</tp:taxon-name-part>) <tp:taxon-name-part taxon-name-part-type="species" reg="parapsidalis">parapsidalis</tp:taxon-name-part></tp:taxon-name> (Fischer, 1975), comb. nov. (holotype, female) <bold>A</bold> propodeum <bold>B</bold> first metasomal tergite, dorsal view <bold>C</bold> fore and hind wings.</p></caption><graphic xmlns:xlink="http://www.w3.org/1999/xlink" xlink:href="zookeys-1229-133_article-142489__-g013.jpg" position="float" orientation="portrait" xlink:type="simple" id="oo_1263600.jpg"><uri content-type="original_file" xlink:type="simple">https://binary.pensoft.net/fig/1263600</uri></graphic></fig><fig id="F14" position="float" orientation="portrait"><object-id xmlns:xlink="http://www.w3.org/1999/xlink" content-type="doi" xlink:type="simple">10.3897/zookeys.1229.142489.figure14</object-id><object-id xmlns:xlink="http://www.w3.org/1999/xlink" content-type="arpha" xlink:type="simple">CD8D864F-6D84-5884-B319-2040B17045EF</object-id><label>Figure 14.</label><caption><p><tp:taxon-name><tp:taxon-name-part taxon-name-part-type="genus" reg="Dinotrema">Dinotrema</tp:taxon-name-part> (<tp:taxon-name-part taxon-name-part-type="subgenus" reg="Dinotrema">Dinotrema</tp:taxon-name-part>) <tp:taxon-name-part taxon-name-part-type="species" reg="erythropum">erythropum</tp:taxon-name-part></tp:taxon-name> Foerster, 1863 (female) <bold>A</bold> habitus, lateral view <bold>B</bold> head and mesosoma, lateral view <bold>C</bold> mandible <bold>D</bold> antennae <bold>E</bold> head, front view <bold>F</bold> head and mesonotum, dorsal view.</p></caption><graphic xmlns:xlink="http://www.w3.org/1999/xlink" xlink:href="zookeys-1229-133_article-142489__-g014.jpg" position="float" orientation="portrait" xlink:type="simple" id="oo_1263601.jpg"><uri content-type="original_file" xlink:type="simple">https://binary.pensoft.net/fig/1263601</uri></graphic></fig><fig id="F15" position="float" orientation="portrait"><object-id xmlns:xlink="http://www.w3.org/1999/xlink" content-type="doi" xlink:type="simple">10.3897/zookeys.1229.142489.figure15</object-id><object-id xmlns:xlink="http://www.w3.org/1999/xlink" content-type="arpha" xlink:type="simple">1FFCCD41-CB4E-565F-A5D2-480E4F9DB79A</object-id><label>Figure 15.</label><caption><p><tp:taxon-name><tp:taxon-name-part taxon-name-part-type="genus" reg="Dinotrema">Dinotrema</tp:taxon-name-part> (<tp:taxon-name-part taxon-name-part-type="subgenus" reg="Dinotrema">Dinotrema</tp:taxon-name-part>) <tp:taxon-name-part taxon-name-part-type="species" reg="erythropum">erythropum</tp:taxon-name-part></tp:taxon-name> Foerster, 1863 (female) <bold>A</bold> propodeum, dorsal view <bold>B</bold> hind leg, lateral view <bold>C</bold> first metasomal tergite, dorsal view <bold>D</bold> metasoma and ovipositor, lateral view <bold>E</bold> fore and hind wings.</p></caption><graphic xmlns:xlink="http://www.w3.org/1999/xlink" xlink:href="zookeys-1229-133_article-142489__-g015.jpg" position="float" orientation="portrait" xlink:type="simple" id="oo_1263602.jpg"><uri content-type="original_file" xlink:type="simple">https://binary.pensoft.net/fig/1263602</uri></graphic></fig><fig id="F16" position="float" orientation="portrait"><object-id xmlns:xlink="http://www.w3.org/1999/xlink" content-type="doi" xlink:type="simple">10.3897/zookeys.1229.142489.figure16</object-id><object-id xmlns:xlink="http://www.w3.org/1999/xlink" content-type="arpha" xlink:type="simple">41EE2E92-9D26-520E-B0B1-8F32639AECAD</object-id><label>Figure 16.</label><caption><p><tp:taxon-name><tp:taxon-name-part taxon-name-part-type="genus" reg="Dinotrema">Dinotrema</tp:taxon-name-part> (<tp:taxon-name-part taxon-name-part-type="subgenus" reg="Prosapha">Prosapha</tp:taxon-name-part>) <tp:taxon-name-part taxon-name-part-type="species" reg="speculum">speculum</tp:taxon-name-part></tp:taxon-name> (Haliday, 1838) (<bold>A, C, E</bold>: female; <bold>B, D, F</bold>: male) <bold>A, B</bold> habitus, lateral view <bold>C, D</bold> antenna <bold>E, F</bold> fore and hind wings.</p></caption><graphic xmlns:xlink="http://www.w3.org/1999/xlink" xlink:href="zookeys-1229-133_article-142489__-g016.jpg" position="float" orientation="portrait" xlink:type="simple" id="oo_1263603.jpg"><uri content-type="original_file" xlink:type="simple">https://binary.pensoft.net/fig/1263603</uri></graphic></fig><fig id="F17" position="float" orientation="portrait"><object-id xmlns:xlink="http://www.w3.org/1999/xlink" content-type="doi" xlink:type="simple">10.3897/zookeys.1229.142489.figure17</object-id><object-id xmlns:xlink="http://www.w3.org/1999/xlink" content-type="arpha" xlink:type="simple">C26A3B10-1751-5A92-8F87-D888997DE4EB</object-id><label>Figure 17.</label><caption><p><tp:taxon-name><tp:taxon-name-part taxon-name-part-type="genus" reg="Dinotrema">Dinotrema</tp:taxon-name-part> (<tp:taxon-name-part taxon-name-part-type="subgenus" reg="Prosapha">Prosapha</tp:taxon-name-part>) <tp:taxon-name-part taxon-name-part-type="species" reg="speculum">speculum</tp:taxon-name-part></tp:taxon-name> (Haliday, 1838) (female) <bold>A</bold> head and mesosoma, lateral view <bold>B</bold> mandible <bold>C</bold> head and mesonotum, dorsal view <bold>D</bold> propodeum <bold>E</bold> first metasomal tergite, dorsal view <bold>F</bold> legs, metasoma and ovipositor, lateral view.</p></caption><graphic xmlns:xlink="http://www.w3.org/1999/xlink" xlink:href="zookeys-1229-133_article-142489__-g017.jpg" position="float" orientation="portrait" xlink:type="simple" id="oo_1263604.jpg"><uri content-type="original_file" xlink:type="simple">https://binary.pensoft.net/fig/1263604</uri></graphic></fig><fig id="F18" position="float" orientation="portrait"><object-id xmlns:xlink="http://www.w3.org/1999/xlink" content-type="doi" xlink:type="simple">10.3897/zookeys.1229.142489.figure18</object-id><object-id xmlns:xlink="http://www.w3.org/1999/xlink" content-type="arpha" xlink:type="simple">81255E08-C536-540A-AC43-7A8DD4186A7D</object-id><label>Figure 18.</label><caption><p><tp:taxon-name><tp:taxon-name-part taxon-name-part-type="genus" reg="Dinotrema">Dinotrema</tp:taxon-name-part> (<tp:taxon-name-part taxon-name-part-type="subgenus" reg="Pseudoprosapha">Pseudoprosapha</tp:taxon-name-part>) <tp:taxon-name-part taxon-name-part-type="species" reg="stenosoma">stenosoma</tp:taxon-name-part></tp:taxon-name> (van Achterberg, 1988), comb. nov. (holotype, male) <bold>A</bold> habitus, lateral view <bold>B</bold> head and mesosoma, lateral view <bold>C</bold> mandible <bold>D</bold> antenna <bold>E</bold> head, front view <bold>F</bold> head, dorsal view.</p></caption><graphic xmlns:xlink="http://www.w3.org/1999/xlink" xlink:href="zookeys-1229-133_article-142489__-g018.jpg" position="float" orientation="portrait" xlink:type="simple" id="oo_1263605.jpg"><uri content-type="original_file" xlink:type="simple">https://binary.pensoft.net/fig/1263605</uri></graphic></fig><fig id="F19" position="float" orientation="portrait"><object-id xmlns:xlink="http://www.w3.org/1999/xlink" content-type="doi" xlink:type="simple">10.3897/zookeys.1229.142489.figure19</object-id><object-id xmlns:xlink="http://www.w3.org/1999/xlink" content-type="arpha" xlink:type="simple">32241B3D-D543-5CB5-BBEA-FF2B4757FE0E</object-id><label>Figure 19.</label><caption><p><tp:taxon-name><tp:taxon-name-part taxon-name-part-type="genus" reg="Dinotrema">Dinotrema</tp:taxon-name-part> (<tp:taxon-name-part taxon-name-part-type="subgenus" reg="Pseudoprosapha">Pseudoprosapha</tp:taxon-name-part>) <tp:taxon-name-part taxon-name-part-type="species" reg="stenosoma">stenosoma</tp:taxon-name-part></tp:taxon-name> (van Achterberg, 1988), comb. nov. (holotype, male) <bold>A</bold> head and mesonotum, dorsal view <bold>B</bold> propodeum <bold>C</bold> legs and metasoma, lateral view <bold>D</bold> first metasomal tergite, dorsal view <bold>E</bold> fore and hind wings.</p></caption><graphic xmlns:xlink="http://www.w3.org/1999/xlink" xlink:href="zookeys-1229-133_article-142489__-g019.jpg" position="float" orientation="portrait" xlink:type="simple" id="oo_1263606.jpg"><uri content-type="original_file" xlink:type="simple">https://binary.pensoft.net/fig/1263606</uri></graphic></fig><fig id="F20" position="float" orientation="portrait"><object-id xmlns:xlink="http://www.w3.org/1999/xlink" content-type="doi" xlink:type="simple">10.3897/zookeys.1229.142489.figure20</object-id><object-id xmlns:xlink="http://www.w3.org/1999/xlink" content-type="arpha" xlink:type="simple">1936EE4A-924B-5BAC-8710-7A8D24EDF41D</object-id><label>Figure 20.</label><caption><p><tp:taxon-name><tp:taxon-name-part taxon-name-part-type="genus" reg="Dinotrema">Dinotrema</tp:taxon-name-part> (<tp:taxon-name-part taxon-name-part-type="subgenus" reg="Synaldis">Synaldis</tp:taxon-name-part>) <tp:taxon-name-part taxon-name-part-type="species" reg="concolor">concolor</tp:taxon-name-part></tp:taxon-name> (Nees, 1812) (female) <bold>A</bold> habitus, lateral view <bold>B</bold> head and mesosoma, lateral view <bold>C</bold> mandible <bold>D</bold> antenna <bold>E</bold> head, front view <bold>F</bold> head and mesonotum, dorsal view.</p></caption><graphic xmlns:xlink="http://www.w3.org/1999/xlink" xlink:href="zookeys-1229-133_article-142489__-g020.jpg" position="float" orientation="portrait" xlink:type="simple" id="oo_1263607.jpg"><uri content-type="original_file" xlink:type="simple">https://binary.pensoft.net/fig/1263607</uri></graphic></fig><fig id="F21" position="float" orientation="portrait"><object-id xmlns:xlink="http://www.w3.org/1999/xlink" content-type="doi" xlink:type="simple">10.3897/zookeys.1229.142489.figure21</object-id><object-id xmlns:xlink="http://www.w3.org/1999/xlink" content-type="arpha" xlink:type="simple">F2401402-244F-596E-B286-ECAE83171D83</object-id><label>Figure 21.</label><caption><p><tp:taxon-name><tp:taxon-name-part taxon-name-part-type="genus" reg="Dinotrema">Dinotrema</tp:taxon-name-part> (<tp:taxon-name-part taxon-name-part-type="subgenus" reg="Synaldis">Synaldis</tp:taxon-name-part>) <tp:taxon-name-part taxon-name-part-type="species" reg="concolor">concolor</tp:taxon-name-part></tp:taxon-name> (Nees, 1812) (female) <bold>A</bold> propodeum <bold>B</bold> legs, metasoma and ovipositor, lateral view <bold>C</bold> first metasomal tergite, dorsal view <bold>D</bold> fore and hind wings.</p></caption><graphic xmlns:xlink="http://www.w3.org/1999/xlink" xlink:href="zookeys-1229-133_article-142489__-g021.jpg" position="float" orientation="portrait" xlink:type="simple" id="oo_1263608.jpg"><uri content-type="original_file" xlink:type="simple">https://binary.pensoft.net/fig/1263608</uri></graphic></fig></tp:treatment-sec><ref-list><ref id="B73"><mixed-citation xmlns:xlink="http://www.w3.org/1999/xlink" xlink:type="simple"><person-group><name name-style="western"><surname>Wharton</surname><given-names>RA</given-names></name></person-group> (<year>1980</year>) <article-title>Review of New World <tp:taxon-name><tp:taxon-name-part taxon-name-part-type="tribe">Alysiini</tp:taxon-name-part></tp:taxon-name> (<tp:taxon-name><tp:taxon-name-part taxon-name-part-type="order">Hymenoptera</tp:taxon-name-part></tp:taxon-name>: <tp:taxon-name><tp:taxon-name-part taxon-name-part-type="family">Braconidae</tp:taxon-name-part></tp:taxon-name>) with discussion of generic relationships within the tribe.</article-title><source>University of California Publications in Entomology</source><volume>88</volume>: <fpage>1</fpage>–<lpage>104</lpage>.</mixed-citation></ref><ref id="B71"><mixed-citation xmlns:xlink="http://www.w3.org/1999/xlink" xlink:type="simple"><person-group><name name-style="western"><surname>van Achterberg</surname><given-names>C</given-names></name><name name-style="western"><surname>Bin</surname><given-names>F</given-names></name></person-group> (<year>1981</year>) <article-title>Notes on two species of <italic><tp:taxon-name><tp:taxon-name-part taxon-name-part-type="genus">Dinotrema</tp:taxon-name-part></tp:taxon-name></italic> Foerster (Hym., <tp:taxon-name><tp:taxon-name-part taxon-name-part-type="family">Braconidae</tp:taxon-name-part></tp:taxon-name>, <tp:taxon-name><tp:taxon-name-part taxon-name-part-type="subfamily">Alysiinae</tp:taxon-name-part></tp:taxon-name>) with observations on the hymenopterous parasite-complex of <italic><tp:taxon-name><tp:taxon-name-part taxon-name-part-type="genus">Spiniphora</tp:taxon-name-part><tp:taxon-name-part taxon-name-part-type="species">dorsalis</tp:taxon-name-part></tp:taxon-name></italic> Becker (Dipt., <tp:taxon-name><tp:taxon-name-part taxon-name-part-type="family">Phoridae</tp:taxon-name-part></tp:taxon-name>) in dead <italic><tp:taxon-name><tp:taxon-name-part taxon-name-part-type="genus">Helix</tp:taxon-name-part></tp:taxon-name></italic> spp. (<tp:taxon-name><tp:taxon-name-part taxon-name-part-type="phylum">Mollusca</tp:taxon-name-part></tp:taxon-name>).</article-title><source>Entomologische Berichten</source><volume>41</volume>: <fpage>104</fpage>–<lpage>112</lpage>.</mixed-citation></ref><ref id="B69"><mixed-citation xmlns:xlink="http://www.w3.org/1999/xlink" xlink:type="simple"><person-group><name name-style="western"><surname>van Achterberg</surname><given-names>C</given-names></name></person-group> (<year>1988</year>) <article-title>The genera of the <italic><tp:taxon-name><tp:taxon-name-part taxon-name-part-type="genus">Aspilota</tp:taxon-name-part></tp:taxon-name></italic>-group and some descriptions of fungicolous <tp:taxon-name><tp:taxon-name-part taxon-name-part-type="tribe">Alysiini</tp:taxon-name-part></tp:taxon-name> from the Netherlands (<tp:taxon-name><tp:taxon-name-part taxon-name-part-type="order">Hymenoptera</tp:taxon-name-part></tp:taxon-name>: <tp:taxon-name><tp:taxon-name-part taxon-name-part-type="family">Braconidae</tp:taxon-name-part></tp:taxon-name>: <tp:taxon-name><tp:taxon-name-part taxon-name-part-type="subfamily">Alysiinae</tp:taxon-name-part></tp:taxon-name>).</article-title><source>Zoologische Verhandelingen Leiden</source><volume>247</volume>: <fpage>1</fpage>–<lpage>88</lpage>.</mixed-citation></ref><ref id="B12"><mixed-citation xmlns:xlink="http://www.w3.org/1999/xlink" xlink:type="simple"><person-group><name name-style="western"><surname>Chen</surname><given-names>JH</given-names></name><name name-style="western"><surname>Wu</surname><given-names>ZS</given-names></name></person-group> (<year>1994</year>) <source>The <tp:taxon-name><tp:taxon-name-part taxon-name-part-type="tribe">Alysiini</tp:taxon-name-part></tp:taxon-name> of China (<tp:taxon-name><tp:taxon-name-part taxon-name-part-type="order">Hymenoptera</tp:taxon-name-part></tp:taxon-name>: <tp:taxon-name><tp:taxon-name-part taxon-name-part-type="family">Braconidae</tp:taxon-name-part></tp:taxon-name>: <tp:taxon-name><tp:taxon-name-part taxon-name-part-type="subfamily">Alysiinae</tp:taxon-name-part></tp:taxon-name>).</source><publisher-name>China Agricultural Press</publisher-name>, <publisher-loc>Fuzhou</publisher-loc>, <size units="page">218 pp</size>. [In Chinese, with English summary]</mixed-citation></ref><ref id="B75"><mixed-citation xmlns:xlink="http://www.w3.org/1999/xlink" xlink:type="simple"><person-group><name name-style="western"><surname>Wharton</surname><given-names>RA</given-names></name></person-group> (<year>2002</year>) <article-title>Revision of the Australian <tp:taxon-name><tp:taxon-name-part taxon-name-part-type="tribe">Alysiini</tp:taxon-name-part></tp:taxon-name> (<tp:taxon-name><tp:taxon-name-part taxon-name-part-type="order">Hymenoptera</tp:taxon-name-part></tp:taxon-name>: <tp:taxon-name><tp:taxon-name-part taxon-name-part-type="family">Braconidae</tp:taxon-name-part></tp:taxon-name>).</article-title><source>Invertebrate Systematics</source><volume>16</volume>: <fpage>7</fpage>–<lpage>105</lpage>. <ext-link xlink:href="10.1071/IT01012" ext-link-type="doi" xlink:type="simple">https://doi.org/10.1071/IT01012</ext-link></mixed-citation></ref><ref id="B64"><mixed-citation xmlns:xlink="http://www.w3.org/1999/xlink" xlink:type="simple"><person-group><name name-style="western"><surname>Tobias</surname><given-names>VI</given-names></name></person-group> (<year>2003a</year>) <article-title>Species of the genus <italic><tp:taxon-name><tp:taxon-name-part taxon-name-part-type="genus">Dinotrema</tp:taxon-name-part></tp:taxon-name></italic> Foerster, 1862 (<tp:taxon-name><tp:taxon-name-part taxon-name-part-type="order">Hymenoptera</tp:taxon-name-part></tp:taxon-name>, <tp:taxon-name><tp:taxon-name-part taxon-name-part-type="family">Braconidae</tp:taxon-name-part></tp:taxon-name>, <tp:taxon-name><tp:taxon-name-part taxon-name-part-type="subfamily">Alysiinae</tp:taxon-name-part></tp:taxon-name>) without prescutellar pit and with smooth or only medially sculptured propodeum from Russia and adjacent territories.</article-title><source>Entomological Review</source><volume>82</volume>(<issue>1</issue>): <fpage>138</fpage>–<lpage>156</lpage>.</mixed-citation></ref><ref id="B66"><mixed-citation xmlns:xlink="http://www.w3.org/1999/xlink" xlink:type="simple"><person-group><name name-style="western"><surname>Tobias</surname><given-names>VI</given-names></name></person-group> (<year>2004</year>) <article-title>Species of the genus <italic><tp:taxon-name><tp:taxon-name-part taxon-name-part-type="genus">Dinotrema</tp:taxon-name-part></tp:taxon-name></italic> Foerster (<tp:taxon-name><tp:taxon-name-part taxon-name-part-type="order">Hymenoptera</tp:taxon-name-part></tp:taxon-name>, <tp:taxon-name><tp:taxon-name-part taxon-name-part-type="family">Braconidae</tp:taxon-name-part></tp:taxon-name>, <tp:taxon-name><tp:taxon-name-part taxon-name-part-type="subfamily">Alysiinae</tp:taxon-name-part></tp:taxon-name>) without prescutellar pit and with a widely sculptured propodeum and short mandibles from Russia and neighboring territories.</article-title><source>Entomological Review</source><volume>83</volume>(<issue>2</issue>): <fpage>468</fpage>–<lpage>486</lpage>.</mixed-citation></ref><ref id="B67"><mixed-citation xmlns:xlink="http://www.w3.org/1999/xlink" xlink:type="simple"><person-group><name name-style="western"><surname>Tobias</surname><given-names>VI</given-names></name></person-group> (<year>2006</year>) <article-title>Palaearctic species of the genus <italic><tp:taxon-name><tp:taxon-name-part taxon-name-part-type="genus">Dinotrema</tp:taxon-name-part></tp:taxon-name></italic> Foerster (<tp:taxon-name><tp:taxon-name-part taxon-name-part-type="order">Hymenoptera</tp:taxon-name-part></tp:taxon-name>, <tp:taxon-name><tp:taxon-name-part taxon-name-part-type="family">Braconidae</tp:taxon-name-part></tp:taxon-name>, <tp:taxon-name><tp:taxon-name-part taxon-name-part-type="subfamily">Alysiinae</tp:taxon-name-part></tp:taxon-name>) with prescutellar pit and long ovipositor.</article-title><source>Entomological Review</source><volume>86</volume>(<issue>3</issue>): <fpage>324</fpage>–<lpage>336</lpage>. <ext-link xlink:href="10.1134/S0013873806030092" ext-link-type="doi" xlink:type="simple">https://doi.org/10.1134/S0013873806030092</ext-link></mixed-citation></ref><ref id="B50"><mixed-citation xmlns:xlink="http://www.w3.org/1999/xlink" xlink:type="simple"><person-group><name name-style="western"><surname>Peris-Felipo</surname><given-names>FJ</given-names></name><name name-style="western"><surname>Belokobylskij</surname><given-names>SA</given-names></name><name name-style="western"><surname>Jiménez-Peydró</surname><given-names>R</given-names></name></person-group> (<year>2014a</year>) <article-title>Revision of the Western Palaearctic species of the genus <italic><tp:taxon-name><tp:taxon-name-part taxon-name-part-type="genus">Dinotrema</tp:taxon-name-part></tp:taxon-name></italic> Foerster, 1862 (<tp:taxon-name><tp:taxon-name-part taxon-name-part-type="order">Hymenoptera</tp:taxon-name-part></tp:taxon-name>, <tp:taxon-name><tp:taxon-name-part taxon-name-part-type="family">Braconidae</tp:taxon-name-part></tp:taxon-name>, <tp:taxon-name><tp:taxon-name-part taxon-name-part-type="subfamily">Alysiinae</tp:taxon-name-part></tp:taxon-name>).</article-title><source>Zootaxa</source><volume>3885</volume>(<issue>1</issue>): <fpage>1</fpage>–<lpage>483</lpage>. <ext-link xlink:href="10.11646/zootaxa.3885.1.1" ext-link-type="doi" xlink:type="simple">https://doi.org/10.11646/zootaxa.3885.1.1</ext-link></mixed-citation></ref><ref id="B76"><mixed-citation xmlns:xlink="http://www.w3.org/1999/xlink" xlink:type="simple"><person-group><name name-style="western"><surname>Yu</surname><given-names>DS</given-names></name><name name-style="western"><surname>van Achterberg</surname><given-names>C</given-names></name><name name-style="western"><surname>Horstmann</surname><given-names>K</given-names></name></person-group> (<year>2016</year>) Taxapad 2016, <tp:taxon-name><tp:taxon-name-part taxon-name-part-type="superfamily">Ichneumonoidea</tp:taxon-name-part></tp:taxon-name> 2015. Database on flash-drive. Ottawa, Ontario.</mixed-citation></ref><ref id="B45"><mixed-citation xmlns:xlink="http://www.w3.org/1999/xlink" xlink:type="simple"><person-group><name name-style="western"><surname>Peris-Felipo</surname><given-names>FJ</given-names></name><name name-style="western"><surname>Belokobylskij</surname><given-names>SA</given-names></name></person-group> (<year>2018a</year>) <article-title>Revision of the New World species of the genus <italic><tp:taxon-name><tp:taxon-name-part taxon-name-part-type="genus">Dinotrema</tp:taxon-name-part></tp:taxon-name></italic> (<tp:taxon-name><tp:taxon-name-part taxon-name-part-type="order">Hymenoptera</tp:taxon-name-part></tp:taxon-name>: <tp:taxon-name><tp:taxon-name-part taxon-name-part-type="family">Braconidae</tp:taxon-name-part></tp:taxon-name>: <tp:taxon-name><tp:taxon-name-part taxon-name-part-type="subfamily">Alysiinae</tp:taxon-name-part></tp:taxon-name>).</article-title><source>Zootaxa</source><volume>4382</volume>(<issue>1</issue>): <fpage>1</fpage>–<lpage>55</lpage>. <ext-link xlink:href="10.11646/zootaxa.4382.1.1" ext-link-type="doi" xlink:type="simple">https://doi.org/10.11646/zootaxa.4382.1.1</ext-link></mixed-citation></ref><ref id="B16"><mixed-citation xmlns:xlink="http://www.w3.org/1999/xlink" xlink:type="simple"><person-group><name name-style="western"><surname>Fischer</surname><given-names>M</given-names></name></person-group> (<year>1962</year>) <article-title>Das Genus <italic><tp:taxon-name><tp:taxon-name-part taxon-name-part-type="genus">Synaldis</tp:taxon-name-part></tp:taxon-name></italic> Foerster.</article-title><source>Mitteilungen aus dem Zoologischen Museum in Berlin</source><volume>38</volume>: <fpage>1</fpage>–<lpage>21</lpage>. <ext-link xlink:href="10.1002/mmnz.4830380102" ext-link-type="doi" xlink:type="simple">https://doi.org/10.1002/mmnz.4830380102</ext-link></mixed-citation></ref><ref id="B62"><mixed-citation xmlns:xlink="http://www.w3.org/1999/xlink" xlink:type="simple"><person-group><name name-style="western"><surname>Tobias</surname><given-names>VI</given-names></name></person-group> (<year>1971</year>) <article-title>Review of <tp:taxon-name><tp:taxon-name-part taxon-name-part-type="family">Braconidae</tp:taxon-name-part></tp:taxon-name> (<tp:taxon-name><tp:taxon-name-part taxon-name-part-type="order">Hymenoptera</tp:taxon-name-part></tp:taxon-name>) of the U.S.S.R.</article-title><source>Trudy Vsesoyuznogo Entomologicheskogo Obshchestva [Proceedings of All-Union Entomological Society]</source><volume>54</volume>: <fpage>156</fpage>–<lpage>268</lpage> [in Russian]</mixed-citation></ref><ref id="B60"><mixed-citation xmlns:xlink="http://www.w3.org/1999/xlink" xlink:type="simple"><person-group><name name-style="western"><surname>Shenefelt</surname><given-names>RD</given-names></name></person-group> (<year>1974</year>) Pars II. <tp:taxon-name><tp:taxon-name-part taxon-name-part-type="family">Braconidae</tp:taxon-name-part></tp:taxon-name> 7. <tp:taxon-name><tp:taxon-name-part taxon-name-part-type="subfamily">Alysiinae</tp:taxon-name-part></tp:taxon-name>. In van der Vecht, J. and Shenefelt R. D., Hymenopterorum Catalogus (nova editio). Dr. W. Junk, The Hague, 937–1113.</mixed-citation></ref><ref id="B63"><mixed-citation xmlns:xlink="http://www.w3.org/1999/xlink" xlink:type="simple"><person-group><name name-style="western"><surname>Tobias</surname><given-names>VI</given-names></name></person-group> (<year>1986</year>) <article-title>Subfamily <tp:taxon-name><tp:taxon-name-part taxon-name-part-type="subfamily">Alysiinae</tp:taxon-name-part></tp:taxon-name>.</article-title> In: <person-group><name name-style="western"><surname>Medvedev</surname><given-names>GS</given-names></name></person-group> (<role>Ed.</role>) <issue-title>Opredelitel’ nasekomykh Evropeyskoy chasti SSSR [Key to insects of the USSR European part], Vol.</issue-title><source>3, Part 5, Nauka, Leningrad</source>, <fpage>100</fpage>–<lpage>231</lpage>. [In Russian] <ext-link xlink:href="10.5962/bhl.title.46334" ext-link-type="doi" xlink:type="simple">https://doi.org/10.5962/bhl.title.46334</ext-link></mixed-citation></ref><ref id="B24"><mixed-citation xmlns:xlink="http://www.w3.org/1999/xlink" xlink:type="simple"><person-group><name name-style="western"><surname>Fischer</surname><given-names>M</given-names></name></person-group> (<year>1993b</year>) <article-title>Eine neue Studie über Buckelfliegen-Kieferwespen: <italic><tp:taxon-name><tp:taxon-name-part taxon-name-part-type="genus">Synaldis</tp:taxon-name-part></tp:taxon-name></italic> Foerster und <italic><tp:taxon-name><tp:taxon-name-part taxon-name-part-type="genus">Dinotrema</tp:taxon-name-part></tp:taxon-name></italic> Foerster (<tp:taxon-name><tp:taxon-name-part taxon-name-part-type="order">Hymenoptera</tp:taxon-name-part></tp:taxon-name>, <tp:taxon-name><tp:taxon-name-part taxon-name-part-type="family">Braconidae</tp:taxon-name-part></tp:taxon-name>, <tp:taxon-name><tp:taxon-name-part taxon-name-part-type="subfamily">Alysiinae</tp:taxon-name-part></tp:taxon-name>).</article-title><source>Linzer biologische Beiträge</source><volume>25</volume>(<issue>2</issue>): <fpage>565</fpage>–<lpage>592</lpage>.</mixed-citation></ref><ref id="B26"><mixed-citation xmlns:xlink="http://www.w3.org/1999/xlink" xlink:type="simple"><person-group><name name-style="western"><surname>Fischer</surname><given-names>M</given-names></name></person-group> (<year>1997</year>) Taxonomische Untersuchungen über Kieferwespen (<tp:taxon-name><tp:taxon-name-part taxon-name-part-type="class">Insecta</tp:taxon-name-part></tp:taxon-name>: <tp:taxon-name><tp:taxon-name-part taxon-name-part-type="order">Hymenoptera</tp:taxon-name-part></tp:taxon-name>: <tp:taxon-name><tp:taxon-name-part taxon-name-part-type="family">Braconidae</tp:taxon-name-part></tp:taxon-name>: <tp:taxon-name><tp:taxon-name-part taxon-name-part-type="subfamily">Alysiinae</tp:taxon-name-part></tp:taxon-name>) der Alten Welt. Annalen des Naturhistorischen Museums in Wien. Serie B 99(B): 97–143.</mixed-citation></ref><ref id="B3"><mixed-citation xmlns:xlink="http://www.w3.org/1999/xlink" xlink:type="simple"><person-group><name name-style="western"><surname>Belokobylskij</surname><given-names>SA</given-names></name></person-group> (<year>2002</year>) <article-title>Eastern Palaearctic species of the braconid wasp genus <italic><tp:taxon-name><tp:taxon-name-part taxon-name-part-type="genus">Synaldis</tp:taxon-name-part></tp:taxon-name></italic> Förster (<tp:taxon-name><tp:taxon-name-part taxon-name-part-type="order">Hymenoptera</tp:taxon-name-part></tp:taxon-name>, <tp:taxon-name><tp:taxon-name-part taxon-name-part-type="family">Braconidae</tp:taxon-name-part></tp:taxon-name>, <tp:taxon-name><tp:taxon-name-part taxon-name-part-type="subfamily">Alysiinae</tp:taxon-name-part></tp:taxon-name>). Species without mesoscutal pit.</article-title><source>Entomological Review</source><volume>82</volume>(<issue>4</issue>): <fpage>404</fpage>–<lpage>423</lpage>.</mixed-citation></ref><ref id="B4"><mixed-citation xmlns:xlink="http://www.w3.org/1999/xlink" xlink:type="simple"><person-group><name name-style="western"><surname>Belokobylskij</surname><given-names>SA</given-names></name></person-group> (<year>2004a</year>) <article-title>Eastern Palaearctic species of the braconid wasp genus <italic><tp:taxon-name><tp:taxon-name-part taxon-name-part-type="genus">Synaldis</tp:taxon-name-part></tp:taxon-name></italic> Förster (<tp:taxon-name><tp:taxon-name-part taxon-name-part-type="order">Hymenoptera</tp:taxon-name-part></tp:taxon-name>, <tp:taxon-name><tp:taxon-name-part taxon-name-part-type="family">Braconidae</tp:taxon-name-part></tp:taxon-name>, <tp:taxon-name><tp:taxon-name-part taxon-name-part-type="subfamily">Alysiinae</tp:taxon-name-part></tp:taxon-name>). Species with mesoscutal pit: I.</article-title><source>Entomological Review</source><volume>84</volume>(<issue>2</issue>): <fpage>191</fpage>–<lpage>215</lpage>.</mixed-citation></ref><ref id="B5"><mixed-citation xmlns:xlink="http://www.w3.org/1999/xlink" xlink:type="simple"><person-group><name name-style="western"><surname>Belokobylskij</surname><given-names>SA</given-names></name></person-group> (<year>2004b</year>) <article-title>Eastern Palaearctic species of the braconid wasp genus <italic><tp:taxon-name><tp:taxon-name-part taxon-name-part-type="genus">Synaldis</tp:taxon-name-part></tp:taxon-name></italic> Förster (<tp:taxon-name><tp:taxon-name-part taxon-name-part-type="order">Hymenoptera</tp:taxon-name-part></tp:taxon-name>, <tp:taxon-name><tp:taxon-name-part taxon-name-part-type="family">Braconidae</tp:taxon-name-part></tp:taxon-name>, <tp:taxon-name><tp:taxon-name-part taxon-name-part-type="subfamily">Alysiinae</tp:taxon-name-part></tp:taxon-name>). Species with mesoscutal pit: II.</article-title><source>Entomological Review</source><volume>84</volume>(<issue>8</issue>): <fpage>935</fpage>–<lpage>945</lpage>.</mixed-citation></ref><ref id="B8"><mixed-citation xmlns:xlink="http://www.w3.org/1999/xlink" xlink:type="simple"><person-group><name name-style="western"><surname>Belokobylskij</surname><given-names>SA</given-names></name><name name-style="western"><surname>Tobias</surname><given-names>VI</given-names></name></person-group> (<year>2007</year>) <article-title>Fam. <tp:taxon-name><tp:taxon-name-part taxon-name-part-type="family">Braconidae</tp:taxon-name-part></tp:taxon-name>. Subfam. <tp:taxon-name><tp:taxon-name-part taxon-name-part-type="subfamily">Alysiinae</tp:taxon-name-part></tp:taxon-name>. Group of genera closed to <italic><tp:taxon-name><tp:taxon-name-part taxon-name-part-type="genus">Aspilota</tp:taxon-name-part></tp:taxon-name></italic>.</article-title> In: <person-group><name name-style="western"><surname>Lelej</surname><given-names>AS</given-names></name></person-group> (<role>Ed.</role>) <issue-title>Key to the Insects of the Russian Far East.</issue-title><source><tp:taxon-name><tp:taxon-name-part taxon-name-part-type="order">Neuropteroidea</tp:taxon-name-part></tp:taxon-name>, <tp:taxon-name><tp:taxon-name-part taxon-name-part-type="order">Mecoptera</tp:taxon-name-part></tp:taxon-name>, <tp:taxon-name><tp:taxon-name-part taxon-name-part-type="order">Hymenoptera</tp:taxon-name-part></tp:taxon-name>. Vol. IV, pt 5. Dal’nauka, Vladivostok</source>, <fpage>9</fpage>–<lpage>133</lpage>. [In Russian]</mixed-citation></ref><ref id="B34"><mixed-citation xmlns:xlink="http://www.w3.org/1999/xlink" xlink:type="simple"><person-group><name name-style="western"><surname>Fischer</surname><given-names>M</given-names></name><name name-style="western"><surname>Tormos</surname><given-names>J</given-names></name><name name-style="western"><surname>Pardo</surname><given-names>X</given-names></name><name name-style="western"><surname>Asis</surname><given-names>JD</given-names></name></person-group> (<year>2008</year>) <article-title>New citations of <tp:taxon-name><tp:taxon-name-part taxon-name-part-type="tribe">Alysiini</tp:taxon-name-part></tp:taxon-name> from Spain, with a description of <italic><tp:taxon-name><tp:taxon-name-part taxon-name-part-type="genus">Dinotrema</tp:taxon-name-part><tp:taxon-name-part taxon-name-part-type="species">mediocornis</tp:taxon-name-part><tp:taxon-name-part taxon-name-part-type="subspecies">hispanicum</tp:taxon-name-part></tp:taxon-name></italic> nov. ssp. and of the females of <italic><tp:taxon-name><tp:taxon-name-part taxon-name-part-type="genus">Aspilota</tp:taxon-name-part><tp:taxon-name-part taxon-name-part-type="species">inflatinervis</tp:taxon-name-part></tp:taxon-name></italic> and <italic><tp:taxon-name><tp:taxon-name-part taxon-name-part-type="genus">Synaldis</tp:taxon-name-part><tp:taxon-name-part taxon-name-part-type="species">azorica</tp:taxon-name-part></tp:taxon-name></italic> (<tp:taxon-name><tp:taxon-name-part taxon-name-part-type="order">Hymenoptera</tp:taxon-name-part></tp:taxon-name>, <tp:taxon-name><tp:taxon-name-part taxon-name-part-type="family">Braconidae</tp:taxon-name-part></tp:taxon-name>, <tp:taxon-name><tp:taxon-name-part taxon-name-part-type="subfamily">Alysiinae</tp:taxon-name-part></tp:taxon-name>).</article-title><source>Linzer biologische Beiträge</source><volume>40</volume>(<issue>2</issue>): <fpage>1449</fpage>–<lpage>1466</lpage>.</mixed-citation></ref><ref id="B44"><mixed-citation xmlns:xlink="http://www.w3.org/1999/xlink" xlink:type="simple"><person-group><name name-style="western"><surname>Peris-Felipo</surname><given-names>FJ</given-names></name><name name-style="western"><surname>Belokobylskij</surname><given-names>SA</given-names></name></person-group> (<year>2017</year>) <article-title>The genus <italic><tp:taxon-name><tp:taxon-name-part taxon-name-part-type="genus">Synaldis</tp:taxon-name-part></tp:taxon-name></italic> Foerster, 1863 (<tp:taxon-name><tp:taxon-name-part taxon-name-part-type="order">Hymenoptera</tp:taxon-name-part></tp:taxon-name>: <tp:taxon-name><tp:taxon-name-part taxon-name-part-type="family">Braconidae</tp:taxon-name-part></tp:taxon-name>: <tp:taxon-name><tp:taxon-name-part taxon-name-part-type="subfamily">Alysiinae</tp:taxon-name-part></tp:taxon-name>) in the Neotropical region: first record, descriptions of new species and a key to the New World taxa.</article-title><source>European Journal of Taxonomy</source><volume>386</volume>: <fpage>1</fpage>–<lpage>28</lpage>. <ext-link xlink:href="10.5852/ejt.2017.386" ext-link-type="doi" xlink:type="simple">https://doi.org/10.5852/ejt.2017.386</ext-link></mixed-citation></ref><ref id="B1"><mixed-citation xmlns:xlink="http://www.w3.org/1999/xlink" xlink:type="simple"><person-group><name name-style="western"><surname>Belokobylskij</surname><given-names>SA</given-names></name></person-group> (<year>1998a</year>) <article-title>9. <tp:taxon-name><tp:taxon-name-part taxon-name-part-type="subfamily">Alysiinae</tp:taxon-name-part></tp:taxon-name> (<tp:taxon-name><tp:taxon-name-part taxon-name-part-type="tribe">Alysiini</tp:taxon-name-part></tp:taxon-name>).</article-title> In: <person-group><name name-style="western"><surname>Lehr</surname><given-names>PA</given-names></name></person-group> (<role>Ed.</role>) <issue-title>Key to insects of the Russian Far East.</issue-title><source>Vol. 4. <tp:taxon-name><tp:taxon-name-part taxon-name-part-type="order">Neuropteroidea</tp:taxon-name-part></tp:taxon-name>, <tp:taxon-name><tp:taxon-name-part taxon-name-part-type="order">Mecoptera</tp:taxon-name-part></tp:taxon-name>, <tp:taxon-name><tp:taxon-name-part taxon-name-part-type="order">Hymenoptera</tp:taxon-name-part></tp:taxon-name>. Pt 3. Dal’nauka, Vladivostok</source>, <fpage>162</fpage>–<lpage>298</lpage>. [In Russian]</mixed-citation></ref><ref id="B72"><mixed-citation xmlns:xlink="http://www.w3.org/1999/xlink" xlink:type="simple"><person-group><name name-style="western"><surname>van Achterberg</surname><given-names>C</given-names></name><name name-style="western"><surname>Vikberg</surname><given-names>V</given-names></name></person-group> (<year>2014</year>) <article-title><italic><tp:taxon-name><tp:taxon-name-part taxon-name-part-type="genus">Dinotrema</tp:taxon-name-part><tp:taxon-name-part taxon-name-part-type="species">brevis</tp:taxon-name-part></tp:taxon-name></italic> spec. nov. (<tp:taxon-name><tp:taxon-name-part taxon-name-part-type="order">Hymenoptera</tp:taxon-name-part></tp:taxon-name>: <tp:taxon-name><tp:taxon-name-part taxon-name-part-type="family">Braconidae</tp:taxon-name-part></tp:taxon-name>: <tp:taxon-name><tp:taxon-name-part taxon-name-part-type="subfamily">Alysiinae</tp:taxon-name-part></tp:taxon-name>), a new brachypterous species from Finland.</article-title><source>Zoologische Mededelingen Leiden</source><volume>88</volume>(<issue>1</issue>): <fpage>1</fpage>–<lpage>7</lpage>.</mixed-citation></ref><ref id="B19"><mixed-citation xmlns:xlink="http://www.w3.org/1999/xlink" xlink:type="simple"><person-group><name name-style="western"><surname>Fischer</surname><given-names>M</given-names></name></person-group> (<year>1972</year>) <article-title>Erste Gliederung der paläarktischen <italic><tp:taxon-name><tp:taxon-name-part taxon-name-part-type="genus">Aspilota</tp:taxon-name-part></tp:taxon-name></italic>-Arten (Hym., <tp:taxon-name><tp:taxon-name-part taxon-name-part-type="family">Braconidae</tp:taxon-name-part></tp:taxon-name>, <tp:taxon-name><tp:taxon-name-part taxon-name-part-type="subfamily">Alysiinae</tp:taxon-name-part></tp:taxon-name>).</article-title><source>Polskie Pismo Entomologiczne</source><volume>42</volume>: <fpage>323</fpage>–<lpage>459</lpage>.</mixed-citation></ref><ref id="B21"><mixed-citation xmlns:xlink="http://www.w3.org/1999/xlink" xlink:type="simple"><person-group><name name-style="western"><surname>Fischer</surname><given-names>M</given-names></name></person-group> (<year>1976</year>) <article-title>Erste Nachweise von <italic><tp:taxon-name><tp:taxon-name-part taxon-name-part-type="genus">Aspilota</tp:taxon-name-part></tp:taxon-name></italic>-Wespen im Burgenland (<tp:taxon-name><tp:taxon-name-part taxon-name-part-type="order">Hymenoptera</tp:taxon-name-part></tp:taxon-name>, <tp:taxon-name><tp:taxon-name-part taxon-name-part-type="family">Braconidae</tp:taxon-name-part></tp:taxon-name>, <tp:taxon-name><tp:taxon-name-part taxon-name-part-type="subfamily">Alysiinae</tp:taxon-name-part></tp:taxon-name>).</article-title><source>Annalen des Naturhistorischen Museums in Wien</source><volume>80</volume>: <fpage>343</fpage>–<lpage>410</lpage>.</mixed-citation></ref><ref id="B29"><mixed-citation xmlns:xlink="http://www.w3.org/1999/xlink" xlink:type="simple"><person-group><name name-style="western"><surname>Fischer</surname><given-names>M</given-names></name></person-group> (<year>2002</year>) <article-title>Übersicht über die Gattungen der <italic><tp:taxon-name><tp:taxon-name-part taxon-name-part-type="genus">Aspilota</tp:taxon-name-part></tp:taxon-name></italic>-Genusgruppe mit Neubeschreibung von <italic><tp:taxon-name><tp:taxon-name-part taxon-name-part-type="genus">Grandilota</tp:taxon-name-part></tp:taxon-name></italic> nov. gen. sowie Redeskription von <italic><tp:taxon-name><tp:taxon-name-part taxon-name-part-type="genus">Regetus</tp:taxon-name-part></tp:taxon-name></italic> Papp (<tp:taxon-name><tp:taxon-name-part taxon-name-part-type="order">Hymenoptera</tp:taxon-name-part></tp:taxon-name>, <tp:taxon-name><tp:taxon-name-part taxon-name-part-type="family">Braconidae</tp:taxon-name-part></tp:taxon-name>, <tp:taxon-name><tp:taxon-name-part taxon-name-part-type="subfamily">Alysiinae</tp:taxon-name-part></tp:taxon-name>).</article-title><source>Zeitschrift der Arbeitsgemeinschaft Oesterreichischer Entomologen</source><volume>54</volume>(<issue>3–4</issue>): <fpage>99</fpage>–<lpage>108</lpage>.</mixed-citation></ref><ref id="B22"><mixed-citation xmlns:xlink="http://www.w3.org/1999/xlink" xlink:type="simple"><person-group><name name-style="western"><surname>Fischer</surname><given-names>M</given-names></name></person-group> (<year>1991</year>) <article-title>Integration einiger Gattungen der <tp:taxon-name><tp:taxon-name-part taxon-name-part-type="tribe">Alysiini</tp:taxon-name-part></tp:taxon-name> in ein diagnostisches System (<tp:taxon-name><tp:taxon-name-part taxon-name-part-type="order">Hymenoptera</tp:taxon-name-part></tp:taxon-name>, <tp:taxon-name><tp:taxon-name-part taxon-name-part-type="family">Braconidae</tp:taxon-name-part></tp:taxon-name>, <tp:taxon-name><tp:taxon-name-part taxon-name-part-type="subfamily">Alysiinae</tp:taxon-name-part></tp:taxon-name>).</article-title><source>Linzer biologische Beiträge</source><volume>23</volume>(<issue>1</issue>): <fpage>3</fpage>–<lpage>35</lpage>.</mixed-citation></ref><ref id="B33"><mixed-citation xmlns:xlink="http://www.w3.org/1999/xlink" xlink:type="simple"><person-group><name name-style="western"><surname>Fischer</surname><given-names>M</given-names></name><name name-style="western"><surname>Tormos</surname><given-names>J</given-names></name><name name-style="western"><surname>Pardo</surname><given-names>X</given-names></name><name name-style="western"><surname>Asís</surname><given-names>JD</given-names></name><name name-style="western"><surname>Gayubo</surname><given-names>SF</given-names></name><name name-style="western"><surname>López</surname><given-names>E</given-names></name><name name-style="western"><surname>Selfa</surname><given-names>J</given-names></name></person-group> (<year>2006</year>) <article-title>Descriptions of adults, inmature stages and venom apparatus of two new species of <italic><tp:taxon-name><tp:taxon-name-part taxon-name-part-type="genus">Eudinostigma</tp:taxon-name-part></tp:taxon-name></italic> Tobias (<tp:taxon-name><tp:taxon-name-part taxon-name-part-type="order">Hymenoptera</tp:taxon-name-part></tp:taxon-name>, <tp:taxon-name><tp:taxon-name-part taxon-name-part-type="family">Braconidae</tp:taxon-name-part></tp:taxon-name>), hyperparasitoids of <italic><tp:taxon-name><tp:taxon-name-part taxon-name-part-type="genus">Phryxe</tp:taxon-name-part><tp:taxon-name-part taxon-name-part-type="species">caudata</tp:taxon-name-part></tp:taxon-name></italic> (Rondani) (<tp:taxon-name><tp:taxon-name-part taxon-name-part-type="order">Diptera</tp:taxon-name-part></tp:taxon-name>, <tp:taxon-name><tp:taxon-name-part taxon-name-part-type="family">Tachinidae</tp:taxon-name-part></tp:taxon-name>).</article-title><source>Revue Suisse de Zoologie</source><volume>113</volume>(<issue>4</issue>): <fpage>829</fpage>–<lpage>839</lpage>. <ext-link xlink:href="10.5962/bhl.part.80379" ext-link-type="doi" xlink:type="simple">https://doi.org/10.5962/bhl.part.80379</ext-link></mixed-citation></ref><ref id="B78"><mixed-citation xmlns:xlink="http://www.w3.org/1999/xlink" xlink:type="simple"><person-group><name name-style="western"><surname>Zhu</surname><given-names>J</given-names></name><name name-style="western"><surname>van Achterberg</surname><given-names>C</given-names></name><name name-style="western"><surname>Chen</surname><given-names>X-X</given-names></name></person-group> (<year>2017</year>) <article-title>An illustrated key to the genera and subgenera of the <tp:taxon-name><tp:taxon-name-part taxon-name-part-type="tribe">Alysiini</tp:taxon-name-part></tp:taxon-name> (<tp:taxon-name><tp:taxon-name-part taxon-name-part-type="order">Hymenoptera</tp:taxon-name-part></tp:taxon-name>, <tp:taxon-name><tp:taxon-name-part taxon-name-part-type="family">Braconidae</tp:taxon-name-part></tp:taxon-name>, <tp:taxon-name><tp:taxon-name-part taxon-name-part-type="subfamily">Alysiinae</tp:taxon-name-part></tp:taxon-name>), with three genera new for China.</article-title><source>ZooKeys</source><volume>722</volume>: <fpage>37</fpage>–<lpage>779</lpage>. <ext-link xlink:href="10.3897/zookeys.722.14799" ext-link-type="doi" xlink:type="simple">https://doi.org/10.3897/zookeys.722.14799</ext-link></mixed-citation></ref></ref-list></tp:taxon-treatment>
