# Supplementary material for: ﻿Review of the genera and subgenera of the subtribe Aspilotina (Hymenoptera, Braconidae, Alysiinae), with a new illustrated key
Source: Zookeys. 2025 Feb 26;1229:133–200. doi: 10.3897/zookeys.1229.142489 (PMC11883488; doi:10.3897/zookeys.1229.142489)
Supplement: XML Treatment for Subgenus Alitha [file zookeys.1229.142489-treatment8.xml]

<!DOCTYPE tp:taxon-treatment
  PUBLIC "-//TaxonX//DTD Taxonomic Treatment Publishing DTD v0 20100105//EN" "tax-treatment-NSO.dtd">
<tp:taxon-treatment xmlns:tp="http://www.plazi.org/taxpub"><tp:treatment-meta><kwd-group><label>Taxon classification</label><kwd>
                  <named-content content-type="kingdom">Animalia</named-content>
                </kwd><kwd>
                  <named-content content-type="order">Hymenoptera</named-content>
                </kwd><kwd>
                  <named-content content-type="family">Braconidae</named-content>
                </kwd></kwd-group><mixed-citation publication-type="journal"><person-group><name><surname>Peris-Felipo</surname><given-names>Francisco Javier</given-names></name><name><surname>Santa</surname><given-names>Fernando</given-names></name><name><surname>van Achterberg</surname><given-names>Cornelis</given-names></name><name><surname>Belokobylskij</surname><given-names>Sergey A.</given-names></name></person-group><article-title>﻿Review of the genera and subgenera of the subtribe <tp:taxon-name><tp:taxon-name-part taxon-name-part-type="subtribe">Aspilotina</tp:taxon-name-part></tp:taxon-name> (<tp:taxon-name><tp:taxon-name-part taxon-name-part-type="order">Hymenoptera</tp:taxon-name-part></tp:taxon-name>, <tp:taxon-name><tp:taxon-name-part taxon-name-part-type="family">Braconidae</tp:taxon-name-part></tp:taxon-name>, <tp:taxon-name><tp:taxon-name-part taxon-name-part-type="subfamily">Alysiinae</tp:taxon-name-part></tp:taxon-name>), with a new illustrated key</article-title><source>Zookeys</source><day>26</day><month>02</month><year>2025</year><volume>1229</volume><fpage>133</fpage><lpage>200</lpage><pub-id pub-id-type="doi">10.3897/zookeys.1229.142489</pub-id></mixed-citation></tp:treatment-meta><tp:nomenclature><label>﻿</label><tp:taxon-name>
                <object-id xmlns:xlink="http://www.w3.org/1999/xlink" content-type="arpha" xlink:type="simple">67364353-1597-50F9-9EC5-DAC33FF9535F</object-id>
                <tp:taxon-name-part taxon-name-part-type="infraspecific-rank">Subgenus</tp:taxon-name-part>
                <tp:taxon-name-part taxon-name-part-type="subgenus" reg="Alitha">Alitha</tp:taxon-name-part>
              </tp:taxon-name><tp:taxon-authority>Cameron, 1906, stat. nov.</tp:taxon-authority><tp:nomenclature-citation-list><tp:nomenclature-citation><tp:taxon-name>
                    <tp:taxon-name-part taxon-name-part-type="genus" reg="Alitha">Alitha</tp:taxon-name-part>
                  </tp:taxon-name><comment>Cameron, 1906: 28; <xref ref-type="bibr" rid="B69">van Achterberg 1988</xref>: 9.</comment></tp:nomenclature-citation><tp:nomenclature-citation><tp:taxon-name>
                    <tp:taxon-name-part taxon-name-part-type="genus" reg="Carinthilota">Carinthilota</tp:taxon-name-part>
                  </tp:taxon-name><comment>Fischer, 1975, syn. nov.</comment></tp:nomenclature-citation></tp:nomenclature-citation-list></tp:nomenclature><tp:treatment-sec sec-type="type species" id="SECID0ENEDI"><title>Type species.</title><p><italic><tp:taxon-name><tp:taxon-name-part taxon-name-part-type="genus" reg="Alitha">Alitha</tp:taxon-name-part><tp:taxon-name-part taxon-name-part-type="species" reg="longipennis">longipennis</tp:taxon-name-part></tp:taxon-name></italic> Cameron, 1906, by monotypy (lost).</p></tp:treatment-sec><tp:treatment-sec sec-type="material" id="SECID0E5EDI"><title>Material examined.</title><p><bold><italic>Holotype</italic></bold> (<italic><tp:taxon-name><tp:taxon-name-part taxon-name-part-type="genus" reg="Carinthilota">Carinthilota</tp:taxon-name-part><tp:taxon-name-part taxon-name-part-type="species" reg="parapsidalis">parapsidalis</tp:taxon-name-part></tp:taxon-name></italic>) (Figs <xref ref-type="fig" rid="F12">12</xref>, <xref ref-type="fig" rid="F13">13</xref>) Austria: • ♀, Kärnten (88), 1 km O. Heft b(ei) Hüttenberg, 1000–1100 m, 25.viii.1973 (Fischer leg.) (<named-content xmlns:xlink="http://www.w3.org/1999/xlink" content-type="dwc:institutional_code" xlink:title="Naturhistorisches Museum" xlink:href="http://grbio.org/institution/naturhistorisches-museum-wien-0" xlink:type="simple">NHMW</named-content>). <bold><italic>Holotype</italic></bold> (<italic><tp:taxon-name><tp:taxon-name-part taxon-name-part-type="genus" reg="Carinthilota">Carinthilota</tp:taxon-name-part><tp:taxon-name-part taxon-name-part-type="species" reg="vechti">vechti</tp:taxon-name-part></tp:taxon-name></italic>) The Netherlands: • ♀, Putten (Gld.), Malaise trap, 24–28.ix.1970 (J.v.d. Vecht leg.) (<named-content xmlns:xlink="http://www.w3.org/1999/xlink" content-type="dwc:institutional_code" xlink:title="Naturalis Biodiversity Center" xlink:href="http://grbio.org/institution/national-museum-natural-history-naturalis" xlink:type="simple">RMNH</named-content>).</p><fig id="F12" position="float" orientation="portrait"><object-id xmlns:xlink="http://www.w3.org/1999/xlink" content-type="doi" xlink:type="simple">10.3897/zookeys.1229.142489.figure12</object-id><object-id xmlns:xlink="http://www.w3.org/1999/xlink" content-type="arpha" xlink:type="simple">7266F2D5-BF74-5D24-8026-86EEB007FE2D</object-id><label>Figure 12.</label><caption><p><tp:taxon-name><tp:taxon-name-part taxon-name-part-type="genus" reg="Dinotrema">Dinotrema</tp:taxon-name-part> (<tp:taxon-name-part taxon-name-part-type="subgenus" reg="Alitha">Alitha</tp:taxon-name-part>) <tp:taxon-name-part taxon-name-part-type="species" reg="parapsidalis">parapsidalis</tp:taxon-name-part></tp:taxon-name> (Fischer, 1975), comb. nov. (holotype, female) <bold>A</bold> habitus, lateral view <bold>B</bold> head and mesosoma, lateral view <bold>C</bold> mandible <bold>D</bold> antenna <bold>E</bold> head, front view <bold>F</bold> head and mesonotum, dorsal view.</p></caption><graphic xmlns:xlink="http://www.w3.org/1999/xlink" xlink:href="zookeys-1229-133_article-142489__-g012.jpg" position="float" orientation="portrait" xlink:type="simple" id="oo_1263599.jpg"><uri content-type="original_file" xlink:type="simple">https://binary.pensoft.net/fig/1263599</uri></graphic></fig><fig id="F13" position="float" orientation="portrait"><object-id xmlns:xlink="http://www.w3.org/1999/xlink" content-type="doi" xlink:type="simple">10.3897/zookeys.1229.142489.figure13</object-id><object-id xmlns:xlink="http://www.w3.org/1999/xlink" content-type="arpha" xlink:type="simple">AE578BCA-1609-57C8-B00A-2F0C43DEA9DB</object-id><label>Figure 13.</label><caption><p><tp:taxon-name><tp:taxon-name-part taxon-name-part-type="genus" reg="Dinotrema">Dinotrema</tp:taxon-name-part> (<tp:taxon-name-part taxon-name-part-type="subgenus" reg="Alitha">Alitha</tp:taxon-name-part>) <tp:taxon-name-part taxon-name-part-type="species" reg="parapsidalis">parapsidalis</tp:taxon-name-part></tp:taxon-name> (Fischer, 1975), comb. nov. (holotype, female) <bold>A</bold> propodeum <bold>B</bold> first metasomal tergite, dorsal view <bold>C</bold> fore and hind wings.</p></caption><graphic xmlns:xlink="http://www.w3.org/1999/xlink" xlink:href="zookeys-1229-133_article-142489__-g013.jpg" position="float" orientation="portrait" xlink:type="simple" id="oo_1263600.jpg"><uri content-type="original_file" xlink:type="simple">https://binary.pensoft.net/fig/1263600</uri></graphic></fig></tp:treatment-sec><tp:treatment-sec sec-type="diagnosis" id="SECID0EJKDI"><title>Diagnosis.</title><p>This subgenus has all main characters of <italic><tp:taxon-name><tp:taxon-name-part taxon-name-part-type="genus" reg="Dinotrema">Dinotrema</tp:taxon-name-part></tp:taxon-name></italic> sensu stricto but differs from it by having the notauli more or less complete posteriorly, reaching or almost reaching the mesoscutal pit.</p></tp:treatment-sec><tp:treatment-sec sec-type="remarks" id="SECID0EILDI"><title>Remarks.</title><p>Despite the loss of the type material of <italic><tp:taxon-name><tp:taxon-name-part taxon-name-part-type="genus" reg="Alitha">Alitha</tp:taxon-name-part></tp:taxon-name></italic> Cameron, 1906 described from South Africa (<xref ref-type="bibr" rid="B69">van Achterberg 1988</xref>) and thanks to the relative complete description of this genus given by <xref ref-type="bibr" rid="B11">Cameron (1906)</xref> and the additional comments by <xref ref-type="bibr" rid="B69">van Achterberg (1988)</xref>, <tp:taxon-name><tp:taxon-name-part taxon-name-part-type="genus" reg="Alitha">Alitha</tp:taxon-name-part></tp:taxon-name> is considered a subgenus of <tp:taxon-name><tp:taxon-name-part taxon-name-part-type="genus" reg="Dinotrema">Dinotrema</tp:taxon-name-part></tp:taxon-name> (stat. nov.). Moreover, the genus <italic><tp:taxon-name><tp:taxon-name-part taxon-name-part-type="genus" reg="Carinthilota">Carinthilota</tp:taxon-name-part></tp:taxon-name></italic> Fischer, 1975 is considered a junior synonym of the subgenus <tp:taxon-name><tp:taxon-name-part taxon-name-part-type="genus" reg="Dinotrema"/><tp:taxon-name-part taxon-name-part-type="subgenus" reg="Alitha">Alitha</tp:taxon-name-part></tp:taxon-name> (syn. nov.) because both share identical diagnostic characters. Unfortunately, so far only four Palaearctic and Oriental species are known and no studied specimens from the Afrotropical region.</p><p>The development of the notauli in <italic><tp:taxon-name><tp:taxon-name-part taxon-name-part-type="genus" reg="Alitha">Alitha</tp:taxon-name-part></tp:taxon-name></italic> species is highly variable: usually they are developed as rows of closely circular grooves more or less reaching the medio-posterior mesoscutal pit [<tp:taxon-name><tp:taxon-name-part taxon-name-part-type="genus" reg="Dinotrema">Dinotrema</tp:taxon-name-part> (<tp:taxon-name-part taxon-name-part-type="subgenus" reg="Alitha">A.</tp:taxon-name-part>) <tp:taxon-name-part taxon-name-part-type="species" reg="longipennis">longipennis</tp:taxon-name-part></tp:taxon-name> (Cameron, 1906), comb. nov., <tp:taxon-name><tp:taxon-name-part taxon-name-part-type="genus" reg="Dinotrema">D.</tp:taxon-name-part> (<tp:taxon-name-part taxon-name-part-type="subgenus" reg="Alitha">A.</tp:taxon-name-part>) <tp:taxon-name-part taxon-name-part-type="species" reg="parapsidalis">parapsidalis</tp:taxon-name-part></tp:taxon-name> (Fischer, 1975), comb. nov. and <tp:taxon-name><tp:taxon-name-part taxon-name-part-type="genus" reg="Dinotrema">D.</tp:taxon-name-part> (<tp:taxon-name-part taxon-name-part-type="subgenus" reg="Alitha">A.</tp:taxon-name-part>) <tp:taxon-name-part taxon-name-part-type="species" reg="vechti">vechti</tp:taxon-name-part></tp:taxon-name> (van Achterberg, 1988), comb. nov.] while the distal part of the notauli is more or less reduced in the two Eastern Palaearctic species [<tp:taxon-name><tp:taxon-name-part taxon-name-part-type="genus" reg="Dinotrema">D.</tp:taxon-name-part> (<tp:taxon-name-part taxon-name-part-type="subgenus" reg="Alitha">A.</tp:taxon-name-part>) <tp:taxon-name-part taxon-name-part-type="species" reg="lada">lada</tp:taxon-name-part></tp:taxon-name> (Belokobylskij, 1998), comb. nov. and <tp:taxon-name><tp:taxon-name-part taxon-name-part-type="genus" reg="Dinotrema">D.</tp:taxon-name-part> (<tp:taxon-name-part taxon-name-part-type="subgenus" reg="Alitha">A.</tp:taxon-name-part>) <tp:taxon-name-part taxon-name-part-type="species" reg="mavka">mavka</tp:taxon-name-part></tp:taxon-name> (Belokobylskij, 1998), comb. nov.]. The variable development of the notauli supports our opinion that the presence of nearly complete notauli in several genera of <italic><tp:taxon-name><tp:taxon-name-part taxon-name-part-type="genus" reg="Aspilota">Aspilota</tp:taxon-name-part></tp:taxon-name></italic> group (<italic><tp:taxon-name><tp:taxon-name-part taxon-name-part-type="genus" reg="Dinotrema">Dinotrema</tp:taxon-name-part></tp:taxon-name></italic> and <italic><tp:taxon-name><tp:taxon-name-part taxon-name-part-type="genus" reg="Orthostigma">Orthostigma</tp:taxon-name-part></tp:taxon-name></italic>) is an unsuitable generic character; at most it may be used provisionally at subgeneric level.</p></tp:treatment-sec><ref-list><ref id="B69"><mixed-citation xmlns:xlink="http://www.w3.org/1999/xlink" xlink:type="simple"><person-group><name name-style="western"><surname>van Achterberg</surname><given-names>C</given-names></name></person-group> (<year>1988</year>) <article-title>The genera of the <italic><tp:taxon-name><tp:taxon-name-part taxon-name-part-type="genus">Aspilota</tp:taxon-name-part></tp:taxon-name></italic>-group and some descriptions of fungicolous <tp:taxon-name><tp:taxon-name-part taxon-name-part-type="tribe">Alysiini</tp:taxon-name-part></tp:taxon-name> from the Netherlands (<tp:taxon-name><tp:taxon-name-part taxon-name-part-type="order">Hymenoptera</tp:taxon-name-part></tp:taxon-name>: <tp:taxon-name><tp:taxon-name-part taxon-name-part-type="family">Braconidae</tp:taxon-name-part></tp:taxon-name>: <tp:taxon-name><tp:taxon-name-part taxon-name-part-type="subfamily">Alysiinae</tp:taxon-name-part></tp:taxon-name>).</article-title><source>Zoologische Verhandelingen Leiden</source><volume>247</volume>: <fpage>1</fpage>–<lpage>88</lpage>.</mixed-citation></ref><ref id="B11"><mixed-citation xmlns:xlink="http://www.w3.org/1999/xlink" xlink:type="simple"><person-group><name name-style="western"><surname>Cameron</surname><given-names>P</given-names></name></person-group> (<year>1906</year>) <article-title>Descriptions of new species of parasitic <tp:taxon-name><tp:taxon-name-part taxon-name-part-type="order">Hymenoptera</tp:taxon-name-part></tp:taxon-name> chiefly in the collection of the South African Museum, Cape Town.</article-title><source>Annals of the South African Museum</source><volume>5</volume>: <fpage>17</fpage>–<lpage>186</lpage>.</mixed-citation></ref></ref-list></tp:taxon-treatment>
