# Supplementary material for: ﻿Review of the genera and subgenera of the subtribe Aspilotina (Hymenoptera, Braconidae, Alysiinae), with a new illustrated key
Source: Zookeys. 2025 Feb 26;1229:133–200. doi: 10.3897/zookeys.1229.142489 (PMC11883488; doi:10.3897/zookeys.1229.142489)
Supplement: XML Treatment for Subgenus Dinotrema [file zookeys.1229.142489-treatment9.xml]

<!DOCTYPE tp:taxon-treatment
  PUBLIC "-//TaxonX//DTD Taxonomic Treatment Publishing DTD v0 20100105//EN" "tax-treatment-NSO.dtd">
<tp:taxon-treatment xmlns:tp="http://www.plazi.org/taxpub"><tp:treatment-meta><kwd-group><label>Taxon classification</label><kwd>
                  <named-content content-type="kingdom">Animalia</named-content>
                </kwd><kwd>
                  <named-content content-type="order">Hymenoptera</named-content>
                </kwd><kwd>
                  <named-content content-type="family">Braconidae</named-content>
                </kwd></kwd-group><mixed-citation publication-type="journal"><person-group><name><surname>Peris-Felipo</surname><given-names>Francisco Javier</given-names></name><name><surname>Santa</surname><given-names>Fernando</given-names></name><name><surname>van Achterberg</surname><given-names>Cornelis</given-names></name><name><surname>Belokobylskij</surname><given-names>Sergey A.</given-names></name></person-group><article-title>﻿Review of the genera and subgenera of the subtribe <tp:taxon-name><tp:taxon-name-part taxon-name-part-type="subtribe">Aspilotina</tp:taxon-name-part></tp:taxon-name> (<tp:taxon-name><tp:taxon-name-part taxon-name-part-type="order">Hymenoptera</tp:taxon-name-part></tp:taxon-name>, <tp:taxon-name><tp:taxon-name-part taxon-name-part-type="family">Braconidae</tp:taxon-name-part></tp:taxon-name>, <tp:taxon-name><tp:taxon-name-part taxon-name-part-type="subfamily">Alysiinae</tp:taxon-name-part></tp:taxon-name>), with a new illustrated key</article-title><source>Zookeys</source><day>26</day><month>02</month><year>2025</year><volume>1229</volume><fpage>133</fpage><lpage>200</lpage><pub-id pub-id-type="doi">10.3897/zookeys.1229.142489</pub-id></mixed-citation></tp:treatment-meta><tp:nomenclature><label>﻿</label><tp:taxon-name>
                <object-id xmlns:xlink="http://www.w3.org/1999/xlink" content-type="arpha" xlink:type="simple">5A301192-5696-5C54-A5C0-9EAED80B64D9</object-id>
                <tp:taxon-name-part taxon-name-part-type="infraspecific-rank">Subgenus</tp:taxon-name-part>
                <tp:taxon-name-part taxon-name-part-type="subgenus" reg="Dinotrema">Dinotrema</tp:taxon-name-part>
              </tp:taxon-name><tp:taxon-authority>Foerster, 1863, sensu stricto</tp:taxon-authority><tp:nomenclature-citation-list><tp:nomenclature-citation><tp:taxon-name>
                    <tp:taxon-name-part taxon-name-part-type="genus" reg="Dinotrema">Dinotrema</tp:taxon-name-part>
                  </tp:taxon-name><comment>Foerster, 1863: 268; <xref ref-type="bibr" rid="B73">Wharton 1980</xref>: 84; <xref ref-type="bibr" rid="B71">van Achterberg and Bin 1981</xref>: 104; <xref ref-type="bibr" rid="B69">van Achterberg 1988</xref>: 19; <xref ref-type="bibr" rid="B12">Chen and Wu 1994</xref>: 69; <xref ref-type="bibr" rid="B75">Wharton 2002</xref>: 56; <xref ref-type="bibr" rid="B64">Tobias 2003a</xref>: 138; <xref ref-type="bibr" rid="B66">2004</xref>: 468; <xref ref-type="bibr" rid="B67">2006</xref>: 324: <xref ref-type="bibr" rid="B50">Peris-Felipo et al. 2014a</xref>: 10; <xref ref-type="bibr" rid="B76">Yu et al. 2016</xref>; <xref ref-type="bibr" rid="B45">Peris-Felipo and Belokobylskij 2018a</xref>: 4.</comment></tp:nomenclature-citation><tp:nomenclature-citation><tp:taxon-name>
                    <tp:taxon-name-part taxon-name-part-type="genus" reg="Pterusa">Pterusa</tp:taxon-name-part>
                  </tp:taxon-name><comment>Fischer, 1958: 14; <xref ref-type="bibr" rid="B72">van Achterberg and Vikberg 2014</xref>: 1, 3.</comment></tp:nomenclature-citation></tp:nomenclature-citation-list></tp:nomenclature><tp:treatment-sec sec-type="type species" id="SECID0EW2DI"><title>Type species.</title><p><italic><tp:taxon-name><tp:taxon-name-part taxon-name-part-type="genus" reg="Dinotrema">Dinotrema</tp:taxon-name-part><tp:taxon-name-part taxon-name-part-type="species" reg="erythropum">erythropum</tp:taxon-name-part></tp:taxon-name></italic> Foerster, 1863, by original designation (Figs <xref ref-type="fig" rid="F14">14</xref>, <xref ref-type="fig" rid="F15">15</xref>).</p><fig id="F14" position="float" orientation="portrait"><object-id xmlns:xlink="http://www.w3.org/1999/xlink" content-type="doi" xlink:type="simple">10.3897/zookeys.1229.142489.figure14</object-id><object-id xmlns:xlink="http://www.w3.org/1999/xlink" content-type="arpha" xlink:type="simple">CD8D864F-6D84-5884-B319-2040B17045EF</object-id><label>Figure 14.</label><caption><p><tp:taxon-name><tp:taxon-name-part taxon-name-part-type="genus" reg="Dinotrema">Dinotrema</tp:taxon-name-part> (<tp:taxon-name-part taxon-name-part-type="subgenus" reg="Dinotrema">Dinotrema</tp:taxon-name-part>) <tp:taxon-name-part taxon-name-part-type="species" reg="erythropum">erythropum</tp:taxon-name-part></tp:taxon-name> Foerster, 1863 (female) <bold>A</bold> habitus, lateral view <bold>B</bold> head and mesosoma, lateral view <bold>C</bold> mandible <bold>D</bold> antennae <bold>E</bold> head, front view <bold>F</bold> head and mesonotum, dorsal view.</p></caption><graphic xmlns:xlink="http://www.w3.org/1999/xlink" xlink:href="zookeys-1229-133_article-142489__-g014.jpg" position="float" orientation="portrait" xlink:type="simple" id="oo_1263601.jpg"><uri content-type="original_file" xlink:type="simple">https://binary.pensoft.net/fig/1263601</uri></graphic></fig><fig id="F15" position="float" orientation="portrait"><object-id xmlns:xlink="http://www.w3.org/1999/xlink" content-type="doi" xlink:type="simple">10.3897/zookeys.1229.142489.figure15</object-id><object-id xmlns:xlink="http://www.w3.org/1999/xlink" content-type="arpha" xlink:type="simple">1FFCCD41-CB4E-565F-A5D2-480E4F9DB79A</object-id><label>Figure 15.</label><caption><p><tp:taxon-name><tp:taxon-name-part taxon-name-part-type="genus" reg="Dinotrema">Dinotrema</tp:taxon-name-part> (<tp:taxon-name-part taxon-name-part-type="subgenus" reg="Dinotrema">Dinotrema</tp:taxon-name-part>) <tp:taxon-name-part taxon-name-part-type="species" reg="erythropum">erythropum</tp:taxon-name-part></tp:taxon-name> Foerster, 1863 (female) <bold>A</bold> propodeum, dorsal view <bold>B</bold> hind leg, lateral view <bold>C</bold> first metasomal tergite, dorsal view <bold>D</bold> metasoma and ovipositor, lateral view <bold>E</bold> fore and hind wings.</p></caption><graphic xmlns:xlink="http://www.w3.org/1999/xlink" xlink:href="zookeys-1229-133_article-142489__-g015.jpg" position="float" orientation="portrait" xlink:type="simple" id="oo_1263602.jpg"><uri content-type="original_file" xlink:type="simple">https://binary.pensoft.net/fig/1263602</uri></graphic></fig></tp:treatment-sec><tp:treatment-sec sec-type="material" id="SECID0EAAAK"><title>Material examined</title><p>(<tp:taxon-name><tp:taxon-name-part taxon-name-part-type="genus" reg="Dinotrema">Dinotrema</tp:taxon-name-part> (<tp:taxon-name-part taxon-name-part-type="subgenus" reg="Dinotrema">Dinotrema</tp:taxon-name-part>) <tp:taxon-name-part taxon-name-part-type="species" reg="erythropum">erythropum</tp:taxon-name-part></tp:taxon-name>): England: • 1 female (paratype of <italic><tp:taxon-name><tp:taxon-name-part taxon-name-part-type="genus" reg="Aspilota">Aspilota</tp:taxon-name-part><tp:taxon-name-part taxon-name-part-type="species" reg="praecipua">praecipua</tp:taxon-name-part></tp:taxon-name></italic>) and 1 male (paratype id.), Coll. Marshall Cornwall, Botusfleming (<named-content xmlns:xlink="http://www.w3.org/1999/xlink" content-type="dwc:institutional_code" xlink:title="Hungarian Natural History Museum" xlink:href="http://grbio.org/institution/hungarian-natural-history-museum" xlink:type="simple">HNHM</named-content>). Denmark: • 1 female, E-Jylland, Frisenborg, 28.vii.1986 (Munk leg.) (<abbrev xmlns:xlink="http://www.w3.org/1999/xlink" content-type="institution" xlink:title="Naturhistorisk Museum Aarhus" id="ABBRID0ENBAK" xlink:type="simple">NMA</abbrev>). Finland: • 1 female, Sa. Valkeala, 6772:483, 28.vii.1977 (Koponen leg.) (<abbrev xmlns:xlink="http://www.w3.org/1999/xlink" content-type="institution" xlink:title="Naturhistorisk Museum Aarhus" id="ABBRID0ESBAK" xlink:type="simple">NMA</abbrev>); • 1 female, same locality but, 29.vii.1977 (<abbrev xmlns:xlink="http://www.w3.org/1999/xlink" content-type="institution" xlink:title="Naturhistorisk Museum Aarhus" id="ABBRID0EXBAK" xlink:type="simple">NMA</abbrev>). Hungary: • 1 female, Ugod, Somberek Hubertlak-Kórnyéle, 26–29.vi.1967 (Papp leg.) (<named-content xmlns:xlink="http://www.w3.org/1999/xlink" content-type="dwc:institutional_code" xlink:title="Hungarian Natural History Museum" xlink:href="http://grbio.org/institution/hungarian-natural-history-museum" xlink:type="simple">HNHM</named-content>). Luxembourg: • 2 females, Tratten, b. Murau Stmk. Coll Fulmek, 14.viii.1942 and 13.x.1954 (<named-content xmlns:xlink="http://www.w3.org/1999/xlink" content-type="dwc:institutional_code" xlink:title="Naturhistorisches Museum" xlink:href="http://grbio.org/institution/naturhistorisches-museum-wien-0" xlink:type="simple">NHMW</named-content>). Netherlands: • 1 female, Wijster (Dr.) opposite Biological Station, 22–30.ix.1975 (van Achterberg leg.) (<named-content xmlns:xlink="http://www.w3.org/1999/xlink" content-type="dwc:institutional_code" xlink:title="Naturalis Biodiversity Center" xlink:href="http://grbio.org/institution/national-museum-natural-history-naturalis" xlink:type="simple">RMNH</named-content>). Spain: • 1 female, Valencia, 16.vii.1942 (<named-content xmlns:xlink="http://www.w3.org/1999/xlink" content-type="dwc:institutional_code" xlink:title="Naturhistorisches Museum" xlink:href="http://grbio.org/institution/naturhistorisches-museum-wien-0" xlink:type="simple">NHMW</named-content>).</p></tp:treatment-sec><tp:treatment-sec sec-type="diagnosis" id="SECID0EZCAK"><title>Diagnosis.</title><p>The main diagnostic characters of this subgenus are the short paraclypeal fovea which remain far from the eye margins, the pterostigma very narrow (linear) and vein 2-SR of fore wing present and more or less completely sclerotised.</p></tp:treatment-sec><tp:treatment-sec sec-type="remarks" id="SECID0EMEAK"><title>Remarks.</title><p>This is the largest subgenus including the main part of <italic><tp:taxon-name><tp:taxon-name-part taxon-name-part-type="genus" reg="Dinotrema">Dinotrema</tp:taxon-name-part></tp:taxon-name></italic> species with approx. 440 species described worldwide (Peris-Felipo and Belokobyslkij 2018a). As shown by <xref ref-type="bibr" rid="B72">van Achterberg and Vikberg (2014)</xref>, <italic><tp:taxon-name><tp:taxon-name-part taxon-name-part-type="genus" reg="Pterusa">Pterusa</tp:taxon-name-part></tp:taxon-name></italic> Fischer, 1958 is a synonym of <italic><tp:taxon-name><tp:taxon-name-part taxon-name-part-type="genus" reg="Dinotrema">Dinotrema</tp:taxon-name-part></tp:taxon-name></italic> sensu stricto, because any differences are absent in females, and it is based only on the brachyptery of the males.</p></tp:treatment-sec><ref-list><ref id="B73"><mixed-citation xmlns:xlink="http://www.w3.org/1999/xlink" xlink:type="simple"><person-group><name name-style="western"><surname>Wharton</surname><given-names>RA</given-names></name></person-group> (<year>1980</year>) <article-title>Review of New World <tp:taxon-name><tp:taxon-name-part taxon-name-part-type="tribe">Alysiini</tp:taxon-name-part></tp:taxon-name> (<tp:taxon-name><tp:taxon-name-part taxon-name-part-type="order">Hymenoptera</tp:taxon-name-part></tp:taxon-name>: <tp:taxon-name><tp:taxon-name-part taxon-name-part-type="family">Braconidae</tp:taxon-name-part></tp:taxon-name>) with discussion of generic relationships within the tribe.</article-title><source>University of California Publications in Entomology</source><volume>88</volume>: <fpage>1</fpage>–<lpage>104</lpage>.</mixed-citation></ref><ref id="B71"><mixed-citation xmlns:xlink="http://www.w3.org/1999/xlink" xlink:type="simple"><person-group><name name-style="western"><surname>van Achterberg</surname><given-names>C</given-names></name><name name-style="western"><surname>Bin</surname><given-names>F</given-names></name></person-group> (<year>1981</year>) <article-title>Notes on two species of <italic><tp:taxon-name><tp:taxon-name-part taxon-name-part-type="genus">Dinotrema</tp:taxon-name-part></tp:taxon-name></italic> Foerster (Hym., <tp:taxon-name><tp:taxon-name-part taxon-name-part-type="family">Braconidae</tp:taxon-name-part></tp:taxon-name>, <tp:taxon-name><tp:taxon-name-part taxon-name-part-type="subfamily">Alysiinae</tp:taxon-name-part></tp:taxon-name>) with observations on the hymenopterous parasite-complex of <italic><tp:taxon-name><tp:taxon-name-part taxon-name-part-type="genus">Spiniphora</tp:taxon-name-part><tp:taxon-name-part taxon-name-part-type="species">dorsalis</tp:taxon-name-part></tp:taxon-name></italic> Becker (Dipt., <tp:taxon-name><tp:taxon-name-part taxon-name-part-type="family">Phoridae</tp:taxon-name-part></tp:taxon-name>) in dead <italic><tp:taxon-name><tp:taxon-name-part taxon-name-part-type="genus">Helix</tp:taxon-name-part></tp:taxon-name></italic> spp. (<tp:taxon-name><tp:taxon-name-part taxon-name-part-type="phylum">Mollusca</tp:taxon-name-part></tp:taxon-name>).</article-title><source>Entomologische Berichten</source><volume>41</volume>: <fpage>104</fpage>–<lpage>112</lpage>.</mixed-citation></ref><ref id="B69"><mixed-citation xmlns:xlink="http://www.w3.org/1999/xlink" xlink:type="simple"><person-group><name name-style="western"><surname>van Achterberg</surname><given-names>C</given-names></name></person-group> (<year>1988</year>) <article-title>The genera of the <italic><tp:taxon-name><tp:taxon-name-part taxon-name-part-type="genus">Aspilota</tp:taxon-name-part></tp:taxon-name></italic>-group and some descriptions of fungicolous <tp:taxon-name><tp:taxon-name-part taxon-name-part-type="tribe">Alysiini</tp:taxon-name-part></tp:taxon-name> from the Netherlands (<tp:taxon-name><tp:taxon-name-part taxon-name-part-type="order">Hymenoptera</tp:taxon-name-part></tp:taxon-name>: <tp:taxon-name><tp:taxon-name-part taxon-name-part-type="family">Braconidae</tp:taxon-name-part></tp:taxon-name>: <tp:taxon-name><tp:taxon-name-part taxon-name-part-type="subfamily">Alysiinae</tp:taxon-name-part></tp:taxon-name>).</article-title><source>Zoologische Verhandelingen Leiden</source><volume>247</volume>: <fpage>1</fpage>–<lpage>88</lpage>.</mixed-citation></ref><ref id="B12"><mixed-citation xmlns:xlink="http://www.w3.org/1999/xlink" xlink:type="simple"><person-group><name name-style="western"><surname>Chen</surname><given-names>JH</given-names></name><name name-style="western"><surname>Wu</surname><given-names>ZS</given-names></name></person-group> (<year>1994</year>) <source>The <tp:taxon-name><tp:taxon-name-part taxon-name-part-type="tribe">Alysiini</tp:taxon-name-part></tp:taxon-name> of China (<tp:taxon-name><tp:taxon-name-part taxon-name-part-type="order">Hymenoptera</tp:taxon-name-part></tp:taxon-name>: <tp:taxon-name><tp:taxon-name-part taxon-name-part-type="family">Braconidae</tp:taxon-name-part></tp:taxon-name>: <tp:taxon-name><tp:taxon-name-part taxon-name-part-type="subfamily">Alysiinae</tp:taxon-name-part></tp:taxon-name>).</source><publisher-name>China Agricultural Press</publisher-name>, <publisher-loc>Fuzhou</publisher-loc>, <size units="page">218 pp</size>. [In Chinese, with English summary]</mixed-citation></ref><ref id="B75"><mixed-citation xmlns:xlink="http://www.w3.org/1999/xlink" xlink:type="simple"><person-group><name name-style="western"><surname>Wharton</surname><given-names>RA</given-names></name></person-group> (<year>2002</year>) <article-title>Revision of the Australian <tp:taxon-name><tp:taxon-name-part taxon-name-part-type="tribe">Alysiini</tp:taxon-name-part></tp:taxon-name> (<tp:taxon-name><tp:taxon-name-part taxon-name-part-type="order">Hymenoptera</tp:taxon-name-part></tp:taxon-name>: <tp:taxon-name><tp:taxon-name-part taxon-name-part-type="family">Braconidae</tp:taxon-name-part></tp:taxon-name>).</article-title><source>Invertebrate Systematics</source><volume>16</volume>: <fpage>7</fpage>–<lpage>105</lpage>. <ext-link xlink:href="10.1071/IT01012" ext-link-type="doi" xlink:type="simple">https://doi.org/10.1071/IT01012</ext-link></mixed-citation></ref><ref id="B64"><mixed-citation xmlns:xlink="http://www.w3.org/1999/xlink" xlink:type="simple"><person-group><name name-style="western"><surname>Tobias</surname><given-names>VI</given-names></name></person-group> (<year>2003a</year>) <article-title>Species of the genus <italic><tp:taxon-name><tp:taxon-name-part taxon-name-part-type="genus">Dinotrema</tp:taxon-name-part></tp:taxon-name></italic> Foerster, 1862 (<tp:taxon-name><tp:taxon-name-part taxon-name-part-type="order">Hymenoptera</tp:taxon-name-part></tp:taxon-name>, <tp:taxon-name><tp:taxon-name-part taxon-name-part-type="family">Braconidae</tp:taxon-name-part></tp:taxon-name>, <tp:taxon-name><tp:taxon-name-part taxon-name-part-type="subfamily">Alysiinae</tp:taxon-name-part></tp:taxon-name>) without prescutellar pit and with smooth or only medially sculptured propodeum from Russia and adjacent territories.</article-title><source>Entomological Review</source><volume>82</volume>(<issue>1</issue>): <fpage>138</fpage>–<lpage>156</lpage>.</mixed-citation></ref><ref id="B66"><mixed-citation xmlns:xlink="http://www.w3.org/1999/xlink" xlink:type="simple"><person-group><name name-style="western"><surname>Tobias</surname><given-names>VI</given-names></name></person-group> (<year>2004</year>) <article-title>Species of the genus <italic><tp:taxon-name><tp:taxon-name-part taxon-name-part-type="genus">Dinotrema</tp:taxon-name-part></tp:taxon-name></italic> Foerster (<tp:taxon-name><tp:taxon-name-part taxon-name-part-type="order">Hymenoptera</tp:taxon-name-part></tp:taxon-name>, <tp:taxon-name><tp:taxon-name-part taxon-name-part-type="family">Braconidae</tp:taxon-name-part></tp:taxon-name>, <tp:taxon-name><tp:taxon-name-part taxon-name-part-type="subfamily">Alysiinae</tp:taxon-name-part></tp:taxon-name>) without prescutellar pit and with a widely sculptured propodeum and short mandibles from Russia and neighboring territories.</article-title><source>Entomological Review</source><volume>83</volume>(<issue>2</issue>): <fpage>468</fpage>–<lpage>486</lpage>.</mixed-citation></ref><ref id="B67"><mixed-citation xmlns:xlink="http://www.w3.org/1999/xlink" xlink:type="simple"><person-group><name name-style="western"><surname>Tobias</surname><given-names>VI</given-names></name></person-group> (<year>2006</year>) <article-title>Palaearctic species of the genus <italic><tp:taxon-name><tp:taxon-name-part taxon-name-part-type="genus">Dinotrema</tp:taxon-name-part></tp:taxon-name></italic> Foerster (<tp:taxon-name><tp:taxon-name-part taxon-name-part-type="order">Hymenoptera</tp:taxon-name-part></tp:taxon-name>, <tp:taxon-name><tp:taxon-name-part taxon-name-part-type="family">Braconidae</tp:taxon-name-part></tp:taxon-name>, <tp:taxon-name><tp:taxon-name-part taxon-name-part-type="subfamily">Alysiinae</tp:taxon-name-part></tp:taxon-name>) with prescutellar pit and long ovipositor.</article-title><source>Entomological Review</source><volume>86</volume>(<issue>3</issue>): <fpage>324</fpage>–<lpage>336</lpage>. <ext-link xlink:href="10.1134/S0013873806030092" ext-link-type="doi" xlink:type="simple">https://doi.org/10.1134/S0013873806030092</ext-link></mixed-citation></ref><ref id="B50"><mixed-citation xmlns:xlink="http://www.w3.org/1999/xlink" xlink:type="simple"><person-group><name name-style="western"><surname>Peris-Felipo</surname><given-names>FJ</given-names></name><name name-style="western"><surname>Belokobylskij</surname><given-names>SA</given-names></name><name name-style="western"><surname>Jiménez-Peydró</surname><given-names>R</given-names></name></person-group> (<year>2014a</year>) <article-title>Revision of the Western Palaearctic species of the genus <italic><tp:taxon-name><tp:taxon-name-part taxon-name-part-type="genus">Dinotrema</tp:taxon-name-part></tp:taxon-name></italic> Foerster, 1862 (<tp:taxon-name><tp:taxon-name-part taxon-name-part-type="order">Hymenoptera</tp:taxon-name-part></tp:taxon-name>, <tp:taxon-name><tp:taxon-name-part taxon-name-part-type="family">Braconidae</tp:taxon-name-part></tp:taxon-name>, <tp:taxon-name><tp:taxon-name-part taxon-name-part-type="subfamily">Alysiinae</tp:taxon-name-part></tp:taxon-name>).</article-title><source>Zootaxa</source><volume>3885</volume>(<issue>1</issue>): <fpage>1</fpage>–<lpage>483</lpage>. <ext-link xlink:href="10.11646/zootaxa.3885.1.1" ext-link-type="doi" xlink:type="simple">https://doi.org/10.11646/zootaxa.3885.1.1</ext-link></mixed-citation></ref><ref id="B76"><mixed-citation xmlns:xlink="http://www.w3.org/1999/xlink" xlink:type="simple"><person-group><name name-style="western"><surname>Yu</surname><given-names>DS</given-names></name><name name-style="western"><surname>van Achterberg</surname><given-names>C</given-names></name><name name-style="western"><surname>Horstmann</surname><given-names>K</given-names></name></person-group> (<year>2016</year>) Taxapad 2016, <tp:taxon-name><tp:taxon-name-part taxon-name-part-type="superfamily">Ichneumonoidea</tp:taxon-name-part></tp:taxon-name> 2015. Database on flash-drive. Ottawa, Ontario.</mixed-citation></ref><ref id="B45"><mixed-citation xmlns:xlink="http://www.w3.org/1999/xlink" xlink:type="simple"><person-group><name name-style="western"><surname>Peris-Felipo</surname><given-names>FJ</given-names></name><name name-style="western"><surname>Belokobylskij</surname><given-names>SA</given-names></name></person-group> (<year>2018a</year>) <article-title>Revision of the New World species of the genus <italic><tp:taxon-name><tp:taxon-name-part taxon-name-part-type="genus">Dinotrema</tp:taxon-name-part></tp:taxon-name></italic> (<tp:taxon-name><tp:taxon-name-part taxon-name-part-type="order">Hymenoptera</tp:taxon-name-part></tp:taxon-name>: <tp:taxon-name><tp:taxon-name-part taxon-name-part-type="family">Braconidae</tp:taxon-name-part></tp:taxon-name>: <tp:taxon-name><tp:taxon-name-part taxon-name-part-type="subfamily">Alysiinae</tp:taxon-name-part></tp:taxon-name>).</article-title><source>Zootaxa</source><volume>4382</volume>(<issue>1</issue>): <fpage>1</fpage>–<lpage>55</lpage>. <ext-link xlink:href="10.11646/zootaxa.4382.1.1" ext-link-type="doi" xlink:type="simple">https://doi.org/10.11646/zootaxa.4382.1.1</ext-link></mixed-citation></ref><ref id="B72"><mixed-citation xmlns:xlink="http://www.w3.org/1999/xlink" xlink:type="simple"><person-group><name name-style="western"><surname>van Achterberg</surname><given-names>C</given-names></name><name name-style="western"><surname>Vikberg</surname><given-names>V</given-names></name></person-group> (<year>2014</year>) <article-title><italic><tp:taxon-name><tp:taxon-name-part taxon-name-part-type="genus">Dinotrema</tp:taxon-name-part><tp:taxon-name-part taxon-name-part-type="species">brevis</tp:taxon-name-part></tp:taxon-name></italic> spec. nov. (<tp:taxon-name><tp:taxon-name-part taxon-name-part-type="order">Hymenoptera</tp:taxon-name-part></tp:taxon-name>: <tp:taxon-name><tp:taxon-name-part taxon-name-part-type="family">Braconidae</tp:taxon-name-part></tp:taxon-name>: <tp:taxon-name><tp:taxon-name-part taxon-name-part-type="subfamily">Alysiinae</tp:taxon-name-part></tp:taxon-name>), a new brachypterous species from Finland.</article-title><source>Zoologische Mededelingen Leiden</source><volume>88</volume>(<issue>1</issue>): <fpage>1</fpage>–<lpage>7</lpage>.</mixed-citation></ref></ref-list></tp:taxon-treatment>
