# Supplementary material for: ﻿Review of the genera and subgenera of the subtribe Aspilotina (Hymenoptera, Braconidae, Alysiinae), with a new illustrated key
Source: Zookeys. 2025 Feb 26;1229:133–200. doi: 10.3897/zookeys.1229.142489 (PMC11883488; doi:10.3897/zookeys.1229.142489)
Supplement: XML Treatment for Pseudoprosapha Peris-Felipo, subgen. nov. [file zookeys.1229.142489-treatment11.xml]

<!DOCTYPE tp:taxon-treatment
  PUBLIC "-//TaxonX//DTD Taxonomic Treatment Publishing DTD v0 20100105//EN" "tax-treatment-NSO.dtd">
<tp:taxon-treatment xmlns:tp="http://www.plazi.org/taxpub"><tp:treatment-meta><kwd-group><label>Taxon classification</label><kwd>
                  <named-content content-type="kingdom">Animalia</named-content>
                </kwd><kwd>
                  <named-content content-type="order">Hymenoptera</named-content>
                </kwd><kwd>
                  <named-content content-type="family">Braconidae</named-content>
                </kwd></kwd-group><mixed-citation publication-type="journal"><person-group><name><surname>Peris-Felipo</surname><given-names>Francisco Javier</given-names></name><name><surname>Santa</surname><given-names>Fernando</given-names></name><name><surname>van Achterberg</surname><given-names>Cornelis</given-names></name><name><surname>Belokobylskij</surname><given-names>Sergey A.</given-names></name></person-group><article-title>﻿Review of the genera and subgenera of the subtribe <tp:taxon-name><tp:taxon-name-part taxon-name-part-type="subtribe">Aspilotina</tp:taxon-name-part></tp:taxon-name> (<tp:taxon-name><tp:taxon-name-part taxon-name-part-type="order">Hymenoptera</tp:taxon-name-part></tp:taxon-name>, <tp:taxon-name><tp:taxon-name-part taxon-name-part-type="family">Braconidae</tp:taxon-name-part></tp:taxon-name>, <tp:taxon-name><tp:taxon-name-part taxon-name-part-type="subfamily">Alysiinae</tp:taxon-name-part></tp:taxon-name>), with a new illustrated key</article-title><source>Zookeys</source><day>26</day><month>02</month><year>2025</year><volume>1229</volume><fpage>133</fpage><lpage>200</lpage><pub-id pub-id-type="doi">10.3897/zookeys.1229.142489</pub-id></mixed-citation></tp:treatment-meta><tp:nomenclature><label>﻿</label><tp:taxon-name>
                <object-id xmlns:xlink="http://www.w3.org/1999/xlink" content-type="arpha" xlink:type="simple">957FCD6C-7C23-54DC-8089-A8C55CE46C70</object-id>
                <tp:taxon-name-part taxon-name-part-type="genus" reg="Dinotrema"/>
                <tp:taxon-name-part taxon-name-part-type="subgenus" reg="Pseudoprosapha">Pseudoprosapha</tp:taxon-name-part>
                <tp:taxon-name-part taxon-name-part-type="authority">Peris-Felipo,</tp:taxon-name-part>
                <tp:taxon-name-part taxon-name-part-type="infraspecific-rank">subgen. nov.</tp:taxon-name-part>
                <object-id xmlns:xlink="http://www.w3.org/1999/xlink" content-type="zoobank" xlink:type="simple">https://zoobank.org/5526942A-61D5-4085-B080-BCB05D629900</object-id>
              </tp:taxon-name></tp:nomenclature><tp:treatment-sec sec-type="type species" id="SECID0ED1AK"><title>Type species.</title><p><italic><tp:taxon-name><tp:taxon-name-part taxon-name-part-type="genus" reg="Eudinostigma">Eudinostigma</tp:taxon-name-part><tp:taxon-name-part taxon-name-part-type="species" reg="stenosoma">stenosoma</tp:taxon-name-part></tp:taxon-name></italic> van Achterberg, 1988 (Figs <xref ref-type="fig" rid="F18">18</xref>, <xref ref-type="fig" rid="F19">19</xref>).</p><fig id="F18" position="float" orientation="portrait"><object-id xmlns:xlink="http://www.w3.org/1999/xlink" content-type="doi" xlink:type="simple">10.3897/zookeys.1229.142489.figure18</object-id><object-id xmlns:xlink="http://www.w3.org/1999/xlink" content-type="arpha" xlink:type="simple">81255E08-C536-540A-AC43-7A8DD4186A7D</object-id><label>Figure 18.</label><caption><p><tp:taxon-name><tp:taxon-name-part taxon-name-part-type="genus" reg="Dinotrema">Dinotrema</tp:taxon-name-part> (<tp:taxon-name-part taxon-name-part-type="subgenus" reg="Pseudoprosapha">Pseudoprosapha</tp:taxon-name-part>) <tp:taxon-name-part taxon-name-part-type="species" reg="stenosoma">stenosoma</tp:taxon-name-part></tp:taxon-name> (van Achterberg, 1988), comb. nov. (holotype, male) <bold>A</bold> habitus, lateral view <bold>B</bold> head and mesosoma, lateral view <bold>C</bold> mandible <bold>D</bold> antenna <bold>E</bold> head, front view <bold>F</bold> head, dorsal view.</p></caption><graphic xmlns:xlink="http://www.w3.org/1999/xlink" xlink:href="zookeys-1229-133_article-142489__-g018.jpg" position="float" orientation="portrait" xlink:type="simple" id="oo_1263605.jpg"><uri content-type="original_file" xlink:type="simple">https://binary.pensoft.net/fig/1263605</uri></graphic></fig><fig id="F19" position="float" orientation="portrait"><object-id xmlns:xlink="http://www.w3.org/1999/xlink" content-type="doi" xlink:type="simple">10.3897/zookeys.1229.142489.figure19</object-id><object-id xmlns:xlink="http://www.w3.org/1999/xlink" content-type="arpha" xlink:type="simple">32241B3D-D543-5CB5-BBEA-FF2B4757FE0E</object-id><label>Figure 19.</label><caption><p><tp:taxon-name><tp:taxon-name-part taxon-name-part-type="genus" reg="Dinotrema">Dinotrema</tp:taxon-name-part> (<tp:taxon-name-part taxon-name-part-type="subgenus" reg="Pseudoprosapha">Pseudoprosapha</tp:taxon-name-part>) <tp:taxon-name-part taxon-name-part-type="species" reg="stenosoma">stenosoma</tp:taxon-name-part></tp:taxon-name> (van Achterberg, 1988), comb. nov. (holotype, male) <bold>A</bold> head and mesonotum, dorsal view <bold>B</bold> propodeum <bold>C</bold> legs and metasoma, lateral view <bold>D</bold> first metasomal tergite, dorsal view <bold>E</bold> fore and hind wings.</p></caption><graphic xmlns:xlink="http://www.w3.org/1999/xlink" xlink:href="zookeys-1229-133_article-142489__-g019.jpg" position="float" orientation="portrait" xlink:type="simple" id="oo_1263606.jpg"><uri content-type="original_file" xlink:type="simple">https://binary.pensoft.net/fig/1263606</uri></graphic></fig></tp:treatment-sec><tp:treatment-sec sec-type="material" id="SECID0E55AK"><title>Material examined.</title><p><bold><italic>Holotype</italic></bold> (<italic><tp:taxon-name><tp:taxon-name-part taxon-name-part-type="genus" reg="Eudinostigma">Eudinostigma</tp:taxon-name-part><tp:taxon-name-part taxon-name-part-type="species" reg="stenosoma">stenosoma</tp:taxon-name-part></tp:taxon-name></italic>) Hungary: • ♂, Budapest, Biró, 21.ix.1927, “226” (<named-content xmlns:xlink="http://www.w3.org/1999/xlink" content-type="dwc:institutional_code" xlink:title="Naturalis Biodiversity Center" xlink:href="http://grbio.org/institution/national-museum-natural-history-naturalis" xlink:type="simple">RMNH</named-content>).</p></tp:treatment-sec><tp:treatment-sec sec-type="diagnosis" id="SECID0EZ6AK"><title>Diagnosis.</title><p>Mandible small, simple, tridentate, with upper (first) tooth diminished with respect to lower (third) tooth. Paraclypeal fovea short, length not more than half distance between clypeus and inner margin of eyes. Mesoscutum without medio-posterior pit; notauli present only in anterior part of mesoscutum; precoxal sulcus present; propodeum completely smooth. Marginal cell of fore wing never shortened; vein r originating from basal quarter of wide pterostigma; vein 2-SR absent; vein cu-a postfurcal; first subdiscal cell always closed postero-apically by vein CU1a. Hind wing with all cells closed. Metasoma of ♀ more or less distinctly compressed posteriorly. Ovipositor sheath not longer than metasoma.</p></tp:treatment-sec><tp:treatment-sec sec-type="remarks" id="SECID0EIABK"><title>Remarks.</title><p>This new subgenus includes only a single species, <tp:taxon-name><tp:taxon-name-part taxon-name-part-type="genus" reg="Dinotrema">Dinotrema</tp:taxon-name-part> (<tp:taxon-name-part taxon-name-part-type="subgenus" reg="Pseudoprosapha">Pseudoprosapha</tp:taxon-name-part>) <tp:taxon-name-part taxon-name-part-type="species" reg="stenosoma">stenosoma</tp:taxon-name-part></tp:taxon-name> (van Achterberg, 1988), comb. nov.. This subgenus shares with <italic><tp:taxon-name><tp:taxon-name-part taxon-name-part-type="genus" reg="Prosapha">Prosapha</tp:taxon-name-part></tp:taxon-name></italic> the comparatively broad pterostigma (viz., wider than the length of vein r) and in female vein r + 3-SR forming a (nearly) straight line but differs by the loss of vein 2-SR (present in <italic><tp:taxon-name><tp:taxon-name-part taxon-name-part-type="genus" reg="Prosapha">Prosapha</tp:taxon-name-part></tp:taxon-name></italic>), the depressed head (antennal sockets situated near the upper level of the eyes), the strongly compressed mesosoma and the very narrow clypeus. These differences make it worth to name a different subgenus for it.</p></tp:treatment-sec></tp:taxon-treatment>
