# Supplementary material for: ﻿Review of the genera and subgenera of the subtribe Aspilotina (Hymenoptera, Braconidae, Alysiinae), with a new illustrated key
Source: Zookeys. 2025 Feb 26;1229:133–200. doi: 10.3897/zookeys.1229.142489 (PMC11883488; doi:10.3897/zookeys.1229.142489)
Supplement: XML Treatment for Subgenus Synaldis [file zookeys.1229.142489-treatment12.xml]

<!DOCTYPE tp:taxon-treatment
  PUBLIC "-//TaxonX//DTD Taxonomic Treatment Publishing DTD v0 20100105//EN" "tax-treatment-NSO.dtd">
<tp:taxon-treatment xmlns:tp="http://www.plazi.org/taxpub"><tp:treatment-meta><kwd-group><label>Taxon classification</label><kwd>
                  <named-content content-type="kingdom">Animalia</named-content>
                </kwd><kwd>
                  <named-content content-type="order">Hymenoptera</named-content>
                </kwd><kwd>
                  <named-content content-type="family">Braconidae</named-content>
                </kwd></kwd-group><mixed-citation publication-type="journal"><person-group><name><surname>Peris-Felipo</surname><given-names>Francisco Javier</given-names></name><name><surname>Santa</surname><given-names>Fernando</given-names></name><name><surname>van Achterberg</surname><given-names>Cornelis</given-names></name><name><surname>Belokobylskij</surname><given-names>Sergey A.</given-names></name></person-group><article-title>﻿Review of the genera and subgenera of the subtribe <tp:taxon-name><tp:taxon-name-part taxon-name-part-type="subtribe">Aspilotina</tp:taxon-name-part></tp:taxon-name> (<tp:taxon-name><tp:taxon-name-part taxon-name-part-type="order">Hymenoptera</tp:taxon-name-part></tp:taxon-name>, <tp:taxon-name><tp:taxon-name-part taxon-name-part-type="family">Braconidae</tp:taxon-name-part></tp:taxon-name>, <tp:taxon-name><tp:taxon-name-part taxon-name-part-type="subfamily">Alysiinae</tp:taxon-name-part></tp:taxon-name>), with a new illustrated key</article-title><source>Zookeys</source><day>26</day><month>02</month><year>2025</year><volume>1229</volume><fpage>133</fpage><lpage>200</lpage><pub-id pub-id-type="doi">10.3897/zookeys.1229.142489</pub-id></mixed-citation></tp:treatment-meta><tp:nomenclature><label>﻿</label><tp:taxon-name>
                <object-id xmlns:xlink="http://www.w3.org/1999/xlink" content-type="arpha" xlink:type="simple">97A112E2-02A3-5F63-AA22-76BC2E11900C</object-id>
                <tp:taxon-name-part taxon-name-part-type="infraspecific-rank">Subgenus</tp:taxon-name-part>
                <tp:taxon-name-part taxon-name-part-type="subgenus" reg="Synaldis">Synaldis</tp:taxon-name-part>
              </tp:taxon-name><tp:taxon-authority>Foerster, 1863</tp:taxon-authority><tp:nomenclature-citation-list><tp:nomenclature-citation><tp:taxon-name>
                    <tp:taxon-name-part taxon-name-part-type="genus" reg="Synaldis">Synaldis</tp:taxon-name-part>
                  </tp:taxon-name><comment>Foerster, 1863: 273; <xref ref-type="bibr" rid="B16">Fischer 1962</xref>: 1; 1971: 139; <xref ref-type="bibr" rid="B62">Tobias 1971</xref>: 199 (key); <xref ref-type="bibr" rid="B60">Shenefelt 1974</xref>: 1020; <xref ref-type="bibr" rid="B63">Tobias 1986</xref>: 123; <xref ref-type="bibr" rid="B24">Fischer 1993b</xref>: 567; <xref ref-type="bibr" rid="B26">1997</xref>: 107; <xref ref-type="bibr" rid="B3">Belokobylskij 2002</xref>: 404; <xref ref-type="bibr" rid="B4">2004a</xref>: 1991; <xref ref-type="bibr" rid="B5">2004b</xref>: 935; <xref ref-type="bibr" rid="B8">Belokobylskij and Tobias 2007</xref>: 58; <xref ref-type="bibr" rid="B34">Fischer et al. 2008</xref>: 1461; <xref ref-type="bibr" rid="B76">Yu et al. 2016</xref>; <xref ref-type="bibr" rid="B44">Peris-Felipo and Belokobylskij 2017</xref>: 4; <xref ref-type="bibr" rid="B78">Zhu et al. 2017</xref>: 61; <xref ref-type="bibr" rid="B14">Dias de Oliveira and Penteado-Dias 2024</xref>: 280.</comment></tp:nomenclature-citation><tp:nomenclature-citation><tp:taxon-name>
                    <tp:taxon-name-part taxon-name-part-type="genus" reg="Eudinostigma">Eudinostigma</tp:taxon-name-part>
                  </tp:taxon-name><comment>Tobias, 1986: 244, syn. nov.</comment></tp:nomenclature-citation></tp:nomenclature-citation-list></tp:nomenclature><tp:treatment-sec sec-type="type species" id="SECID0EJIBK"><title>Type species.</title><p><italic><tp:taxon-name><tp:taxon-name-part taxon-name-part-type="genus" reg="Bassus">Bassus</tp:taxon-name-part><tp:taxon-name-part taxon-name-part-type="species" reg="concolor">concolor</tp:taxon-name-part></tp:taxon-name></italic> Nees, 1812, by original designation (lost) (Figs <xref ref-type="fig" rid="F20">20</xref>, <xref ref-type="fig" rid="F21">21</xref>).</p><fig id="F20" position="float" orientation="portrait"><object-id xmlns:xlink="http://www.w3.org/1999/xlink" content-type="doi" xlink:type="simple">10.3897/zookeys.1229.142489.figure20</object-id><object-id xmlns:xlink="http://www.w3.org/1999/xlink" content-type="arpha" xlink:type="simple">1936EE4A-924B-5BAC-8710-7A8D24EDF41D</object-id><label>Figure 20.</label><caption><p><tp:taxon-name><tp:taxon-name-part taxon-name-part-type="genus" reg="Dinotrema">Dinotrema</tp:taxon-name-part> (<tp:taxon-name-part taxon-name-part-type="subgenus" reg="Synaldis">Synaldis</tp:taxon-name-part>) <tp:taxon-name-part taxon-name-part-type="species" reg="concolor">concolor</tp:taxon-name-part></tp:taxon-name> (Nees, 1812) (female) <bold>A</bold> habitus, lateral view <bold>B</bold> head and mesosoma, lateral view <bold>C</bold> mandible <bold>D</bold> antenna <bold>E</bold> head, front view <bold>F</bold> head and mesonotum, dorsal view.</p></caption><graphic xmlns:xlink="http://www.w3.org/1999/xlink" xlink:href="zookeys-1229-133_article-142489__-g020.jpg" position="float" orientation="portrait" xlink:type="simple" id="oo_1263607.jpg"><uri content-type="original_file" xlink:type="simple">https://binary.pensoft.net/fig/1263607</uri></graphic></fig><fig id="F21" position="float" orientation="portrait"><object-id xmlns:xlink="http://www.w3.org/1999/xlink" content-type="doi" xlink:type="simple">10.3897/zookeys.1229.142489.figure21</object-id><object-id xmlns:xlink="http://www.w3.org/1999/xlink" content-type="arpha" xlink:type="simple">F2401402-244F-596E-B286-ECAE83171D83</object-id><label>Figure 21.</label><caption><p><tp:taxon-name><tp:taxon-name-part taxon-name-part-type="genus" reg="Dinotrema">Dinotrema</tp:taxon-name-part> (<tp:taxon-name-part taxon-name-part-type="subgenus" reg="Synaldis">Synaldis</tp:taxon-name-part>) <tp:taxon-name-part taxon-name-part-type="species" reg="concolor">concolor</tp:taxon-name-part></tp:taxon-name> (Nees, 1812) (female) <bold>A</bold> propodeum <bold>B</bold> legs, metasoma and ovipositor, lateral view <bold>C</bold> first metasomal tergite, dorsal view <bold>D</bold> fore and hind wings.</p></caption><graphic xmlns:xlink="http://www.w3.org/1999/xlink" xlink:href="zookeys-1229-133_article-142489__-g021.jpg" position="float" orientation="portrait" xlink:type="simple" id="oo_1263608.jpg"><uri content-type="original_file" xlink:type="simple">https://binary.pensoft.net/fig/1263608</uri></graphic></fig></tp:treatment-sec><tp:treatment-sec sec-type="material" id="SECID0EQMBK"><title>Material examined.</title><p><tp:taxon-name><tp:taxon-name-part taxon-name-part-type="genus" reg="Dinotrema">Dinotrema</tp:taxon-name-part> (<tp:taxon-name-part taxon-name-part-type="subgenus" reg="Synaldis">Synaldis</tp:taxon-name-part>) <tp:taxon-name-part taxon-name-part-type="species" reg="concolor">concolor</tp:taxon-name-part></tp:taxon-name>: Austria: • ♀, Mischerdorf, Burgenland, 5.ix.1956 (Fischer leg.) (<named-content xmlns:xlink="http://www.w3.org/1999/xlink" content-type="dwc:institutional_code" xlink:title="Naturhistorisches Museum" xlink:href="http://grbio.org/institution/naturhistorisches-museum-wien-0" xlink:type="simple">NHMW</named-content>); • ♀, Mischerdorf, Burgenland, 6.viii.1958 (Fischer leg.) (<named-content xmlns:xlink="http://www.w3.org/1999/xlink" content-type="dwc:institutional_code" xlink:title="Naturhistorisches Museum" xlink:href="http://grbio.org/institution/naturhistorisches-museum-wien-0" xlink:type="simple">NHMW</named-content>); • ♀, Spitzzicken, Burgenland, 5.ix.1956 (Fischer leg.) (<named-content xmlns:xlink="http://www.w3.org/1999/xlink" content-type="dwc:institutional_code" xlink:title="Naturhistorisches Museum" xlink:href="http://grbio.org/institution/naturhistorisches-museum-wien-0" xlink:type="simple">NHMW</named-content>). Hungary: • ♀, Nagyrákos, 6.vi.1985 (Rozner leg.) (<named-content xmlns:xlink="http://www.w3.org/1999/xlink" content-type="dwc:institutional_code" xlink:title="Hungarian Natural History Museum" xlink:href="http://grbio.org/institution/hungarian-natural-history-museum" xlink:type="simple">HNHM</named-content>). Slovakia: • ♀, Orosva Polhora, 25.vii.1988 (Podlussány leg.) (<named-content xmlns:xlink="http://www.w3.org/1999/xlink" content-type="dwc:institutional_code" xlink:title="Hungarian Natural History Museum" xlink:href="http://grbio.org/institution/hungarian-natural-history-museum" xlink:type="simple">HNHM</named-content>). <tp:taxon-name><tp:taxon-name-part taxon-name-part-type="genus" reg="Dinotrema">Dinotrema</tp:taxon-name-part> (<tp:taxon-name-part taxon-name-part-type="subgenus" reg="Synaldis">Synaldis</tp:taxon-name-part>) <tp:taxon-name-part taxon-name-part-type="species" reg="cracipes">cracipes</tp:taxon-name-part></tp:taxon-name> [= <italic><tp:taxon-name><tp:taxon-name-part taxon-name-part-type="genus" reg="Pterusa">Pterusa</tp:taxon-name-part><tp:taxon-name-part taxon-name-part-type="species" reg="cracipes">cracipes</tp:taxon-name-part></tp:taxon-name></italic>]: <bold><italic>Holotype</italic></bold>: Austria: • ♂, Wimpassing, Nieder-Österreich (Leitha-Gebirge), 2.v.1915 (Fischer leg.) (<named-content xmlns:xlink="http://www.w3.org/1999/xlink" content-type="dwc:institutional_code" xlink:title="Naturhistorisches Museum" xlink:href="http://grbio.org/institution/naturhistorisches-museum-wien-0" xlink:type="simple">NHMW</named-content>).</p></tp:treatment-sec><tp:treatment-sec sec-type="diagnosis" id="SECID0E5OBK"><title>Diagnosis.</title><p>The main characters of this subgenus are shared with <italic><tp:taxon-name><tp:taxon-name-part taxon-name-part-type="genus" reg="Dinotrema">Dinotrema</tp:taxon-name-part></tp:taxon-name></italic> sensu stricto, but it has vein 2-SR of fore wing absent.</p></tp:treatment-sec><tp:treatment-sec sec-type="remarks" id="SECID0ELPBK"><title>Remarks.</title><p>The status of <italic><tp:taxon-name><tp:taxon-name-part taxon-name-part-type="genus" reg="Synaldis">Synaldis</tp:taxon-name-part></tp:taxon-name></italic> has been uncertain for a long time. <xref ref-type="bibr" rid="B69">Van Achterberg (1988)</xref> revised the genera of the <italic><tp:taxon-name><tp:taxon-name-part taxon-name-part-type="genus" reg="Aspilota">Aspilota</tp:taxon-name-part></tp:taxon-name></italic> group and first sy­nonymised this genus with the re-established <italic><tp:taxon-name><tp:taxon-name-part taxon-name-part-type="genus" reg="Dinotrema">Dinotrema</tp:taxon-name-part></tp:taxon-name></italic> based on the not enlarged paraclypeal fovea (the plesiomorphic state). As a result, the former <italic><tp:taxon-name><tp:taxon-name-part taxon-name-part-type="genus" reg="Synaldis">Synaldis</tp:taxon-name-part></tp:taxon-name></italic> species were distributed among the genera <italic><tp:taxon-name><tp:taxon-name-part taxon-name-part-type="genus" reg="Aspilota">Aspilota</tp:taxon-name-part></tp:taxon-name></italic> and <italic><tp:taxon-name><tp:taxon-name-part taxon-name-part-type="genus" reg="Dinotrema">Dinotrema</tp:taxon-name-part></tp:taxon-name></italic> according to the new used diagnostic feature, the size and position of the paraclypeal fovea. For some time, the synonymy of <italic><tp:taxon-name><tp:taxon-name-part taxon-name-part-type="genus" reg="Synaldis">Synaldis</tp:taxon-name-part></tp:taxon-name></italic> was not accep­ted by several experts working on alysiine taxa (<xref ref-type="bibr" rid="B23">Fischer 1993a</xref>, <xref ref-type="bibr" rid="B24">1993b</xref>; <xref ref-type="bibr" rid="B42">Papp 2001</xref>; <xref ref-type="bibr" rid="B3">Belokobylskij 2002</xref>; <xref ref-type="bibr" rid="B50">Peris-Felipo et al. 2014a</xref>). It is necessary to underline that the apomorphic feature of the subgenus, the complete reduction of vein 2-SR of the fore wing, is a peculiar evolutionary event which also resulted in the disappearance of the distinct break (corner) between veins r and 3-SR and this part is only gently and relatively widely curved. Such an apomorphic state of the wing venation might represent an important qualitative transformation and could support at least a subgeneric status of <italic><tp:taxon-name><tp:taxon-name-part taxon-name-part-type="genus" reg="Synaldis">Synaldis</tp:taxon-name-part></tp:taxon-name></italic> (<xref ref-type="bibr" rid="B3">Belokobylskij 2002</xref>; <xref ref-type="bibr" rid="B43">Peris-Felipo and Belokobylskij 2014</xref>, <xref ref-type="bibr" rid="B44">2017</xref>). However, the intermediate state is also known, both with the presence of non-sclerotised vein 2-SR and vein r not angled with vein 3-SR (e.g., <tp:taxon-name><tp:taxon-name-part taxon-name-part-type="genus" reg="Dinotrema">D.</tp:taxon-name-part> (<tp:taxon-name-part taxon-name-part-type="subgenus" reg="Dinotrema">D.</tp:taxon-name-part>) <tp:taxon-name-part taxon-name-part-type="species" reg="pulvinatum">pulvinatum</tp:taxon-name-part></tp:taxon-name> (Stelfox &amp; Graham) as depicted by <xref ref-type="bibr" rid="B69">van Achterberg 1988</xref>) or vein 2-SR entirely absent (e.g., <tp:taxon-name><tp:taxon-name-part taxon-name-part-type="genus" reg="Dinotrema">D.</tp:taxon-name-part> (<tp:taxon-name-part taxon-name-part-type="subgenus" reg="Synaldis">S.</tp:taxon-name-part>) <tp:taxon-name-part taxon-name-part-type="species" reg="cespitator">cespitator</tp:taxon-name-part></tp:taxon-name> (Belokobylskij, 2004), comb. nov.), <tp:taxon-name><tp:taxon-name-part taxon-name-part-type="genus" reg="Dinotrema">D.</tp:taxon-name-part> (<tp:taxon-name-part taxon-name-part-type="subgenus" reg="Synaldis">S.</tp:taxon-name-part>) <tp:taxon-name-part taxon-name-part-type="species" reg="perfidum">perfidum</tp:taxon-name-part></tp:taxon-name> (Fischer, 1970), comb. nov. (as depicted by Fischer 1970) and <tp:taxon-name><tp:taxon-name-part taxon-name-part-type="genus" reg="Dinotrema">D.</tp:taxon-name-part> (<tp:taxon-name-part taxon-name-part-type="subgenus" reg="Synaldis">S.</tp:taxon-name-part>) <tp:taxon-name-part taxon-name-part-type="species" reg="trematosum">trematosum</tp:taxon-name-part></tp:taxon-name> (Fischer, 1967), comb. nov. (as depicted by Fischer 1967) with vein r weakly angled with 3-SR). The variation of vein 2-SR from entirely absent to entirely present and non-sclerotised vein is aptly shown in <tp:taxon-name><tp:taxon-name-part taxon-name-part-type="genus" reg="Dinotrema">D.</tp:taxon-name-part> (<tp:taxon-name-part taxon-name-part-type="subgenus" reg="Dinotrema">D.</tp:taxon-name-part>) <tp:taxon-name-part taxon-name-part-type="species" reg="concinnum">concinnum</tp:taxon-name-part></tp:taxon-name> (Haliday, 1838). Therefore, we agree with <xref ref-type="bibr" rid="B78">Zhu et al. (2017)</xref> to recognise <italic><tp:taxon-name><tp:taxon-name-part taxon-name-part-type="genus" reg="Synaldis">Synaldis</tp:taxon-name-part></tp:taxon-name></italic> as a subgenus for convenience. Its position as separate genus likely will render the genus <italic><tp:taxon-name><tp:taxon-name-part taxon-name-part-type="genus" reg="Dinotrema">Dinotrema</tp:taxon-name-part></tp:taxon-name></italic> paraphyletic, and the loss of vein 2-SR occurred probably more than once in <italic><tp:taxon-name><tp:taxon-name-part taxon-name-part-type="genus" reg="Dinotrema">Dinotrema</tp:taxon-name-part></tp:taxon-name></italic> and is variable within some taxa as illustrated by <italic><tp:taxon-name><tp:taxon-name-part taxon-name-part-type="genus" reg="Dinotrema">D.</tp:taxon-name-part><tp:taxon-name-part taxon-name-part-type="species" reg="concinnum">concinnum</tp:taxon-name-part></tp:taxon-name></italic> (<xref ref-type="bibr" rid="B38">König 1972</xref>) and the type species of the genus <italic><tp:taxon-name><tp:taxon-name-part taxon-name-part-type="genus" reg="Synaldotrema">Synaldotrema</tp:taxon-name-part></tp:taxon-name></italic> (<xref ref-type="bibr" rid="B7">Belokobylskij and Tobias 2002</xref>).</p></tp:treatment-sec><ref-list><ref id="B16"><mixed-citation xmlns:xlink="http://www.w3.org/1999/xlink" xlink:type="simple"><person-group><name name-style="western"><surname>Fischer</surname><given-names>M</given-names></name></person-group> (<year>1962</year>) <article-title>Das Genus <italic><tp:taxon-name><tp:taxon-name-part taxon-name-part-type="genus">Synaldis</tp:taxon-name-part></tp:taxon-name></italic> Foerster.</article-title><source>Mitteilungen aus dem Zoologischen Museum in Berlin</source><volume>38</volume>: <fpage>1</fpage>–<lpage>21</lpage>. <ext-link xlink:href="10.1002/mmnz.4830380102" ext-link-type="doi" xlink:type="simple">https://doi.org/10.1002/mmnz.4830380102</ext-link></mixed-citation></ref><ref id="B62"><mixed-citation xmlns:xlink="http://www.w3.org/1999/xlink" xlink:type="simple"><person-group><name name-style="western"><surname>Tobias</surname><given-names>VI</given-names></name></person-group> (<year>1971</year>) <article-title>Review of <tp:taxon-name><tp:taxon-name-part taxon-name-part-type="family">Braconidae</tp:taxon-name-part></tp:taxon-name> (<tp:taxon-name><tp:taxon-name-part taxon-name-part-type="order">Hymenoptera</tp:taxon-name-part></tp:taxon-name>) of the U.S.S.R.</article-title><source>Trudy Vsesoyuznogo Entomologicheskogo Obshchestva [Proceedings of All-Union Entomological Society]</source><volume>54</volume>: <fpage>156</fpage>–<lpage>268</lpage> [in Russian]</mixed-citation></ref><ref id="B60"><mixed-citation xmlns:xlink="http://www.w3.org/1999/xlink" xlink:type="simple"><person-group><name name-style="western"><surname>Shenefelt</surname><given-names>RD</given-names></name></person-group> (<year>1974</year>) Pars II. <tp:taxon-name><tp:taxon-name-part taxon-name-part-type="family">Braconidae</tp:taxon-name-part></tp:taxon-name> 7. <tp:taxon-name><tp:taxon-name-part taxon-name-part-type="subfamily">Alysiinae</tp:taxon-name-part></tp:taxon-name>. In van der Vecht, J. and Shenefelt R. D., Hymenopterorum Catalogus (nova editio). Dr. W. Junk, The Hague, 937–1113.</mixed-citation></ref><ref id="B63"><mixed-citation xmlns:xlink="http://www.w3.org/1999/xlink" xlink:type="simple"><person-group><name name-style="western"><surname>Tobias</surname><given-names>VI</given-names></name></person-group> (<year>1986</year>) <article-title>Subfamily <tp:taxon-name><tp:taxon-name-part taxon-name-part-type="subfamily">Alysiinae</tp:taxon-name-part></tp:taxon-name>.</article-title> In: <person-group><name name-style="western"><surname>Medvedev</surname><given-names>GS</given-names></name></person-group> (<role>Ed.</role>) <issue-title>Opredelitel’ nasekomykh Evropeyskoy chasti SSSR [Key to insects of the USSR European part], Vol.</issue-title><source>3, Part 5, Nauka, Leningrad</source>, <fpage>100</fpage>–<lpage>231</lpage>. [In Russian] <ext-link xlink:href="10.5962/bhl.title.46334" ext-link-type="doi" xlink:type="simple">https://doi.org/10.5962/bhl.title.46334</ext-link></mixed-citation></ref><ref id="B24"><mixed-citation xmlns:xlink="http://www.w3.org/1999/xlink" xlink:type="simple"><person-group><name name-style="western"><surname>Fischer</surname><given-names>M</given-names></name></person-group> (<year>1993b</year>) <article-title>Eine neue Studie über Buckelfliegen-Kieferwespen: <italic><tp:taxon-name><tp:taxon-name-part taxon-name-part-type="genus">Synaldis</tp:taxon-name-part></tp:taxon-name></italic> Foerster und <italic><tp:taxon-name><tp:taxon-name-part taxon-name-part-type="genus">Dinotrema</tp:taxon-name-part></tp:taxon-name></italic> Foerster (<tp:taxon-name><tp:taxon-name-part taxon-name-part-type="order">Hymenoptera</tp:taxon-name-part></tp:taxon-name>, <tp:taxon-name><tp:taxon-name-part taxon-name-part-type="family">Braconidae</tp:taxon-name-part></tp:taxon-name>, <tp:taxon-name><tp:taxon-name-part taxon-name-part-type="subfamily">Alysiinae</tp:taxon-name-part></tp:taxon-name>).</article-title><source>Linzer biologische Beiträge</source><volume>25</volume>(<issue>2</issue>): <fpage>565</fpage>–<lpage>592</lpage>.</mixed-citation></ref><ref id="B26"><mixed-citation xmlns:xlink="http://www.w3.org/1999/xlink" xlink:type="simple"><person-group><name name-style="western"><surname>Fischer</surname><given-names>M</given-names></name></person-group> (<year>1997</year>) Taxonomische Untersuchungen über Kieferwespen (<tp:taxon-name><tp:taxon-name-part taxon-name-part-type="class">Insecta</tp:taxon-name-part></tp:taxon-name>: <tp:taxon-name><tp:taxon-name-part taxon-name-part-type="order">Hymenoptera</tp:taxon-name-part></tp:taxon-name>: <tp:taxon-name><tp:taxon-name-part taxon-name-part-type="family">Braconidae</tp:taxon-name-part></tp:taxon-name>: <tp:taxon-name><tp:taxon-name-part taxon-name-part-type="subfamily">Alysiinae</tp:taxon-name-part></tp:taxon-name>) der Alten Welt. Annalen des Naturhistorischen Museums in Wien. Serie B 99(B): 97–143.</mixed-citation></ref><ref id="B3"><mixed-citation xmlns:xlink="http://www.w3.org/1999/xlink" xlink:type="simple"><person-group><name name-style="western"><surname>Belokobylskij</surname><given-names>SA</given-names></name></person-group> (<year>2002</year>) <article-title>Eastern Palaearctic species of the braconid wasp genus <italic><tp:taxon-name><tp:taxon-name-part taxon-name-part-type="genus">Synaldis</tp:taxon-name-part></tp:taxon-name></italic> Förster (<tp:taxon-name><tp:taxon-name-part taxon-name-part-type="order">Hymenoptera</tp:taxon-name-part></tp:taxon-name>, <tp:taxon-name><tp:taxon-name-part taxon-name-part-type="family">Braconidae</tp:taxon-name-part></tp:taxon-name>, <tp:taxon-name><tp:taxon-name-part taxon-name-part-type="subfamily">Alysiinae</tp:taxon-name-part></tp:taxon-name>). Species without mesoscutal pit.</article-title><source>Entomological Review</source><volume>82</volume>(<issue>4</issue>): <fpage>404</fpage>–<lpage>423</lpage>.</mixed-citation></ref><ref id="B4"><mixed-citation xmlns:xlink="http://www.w3.org/1999/xlink" xlink:type="simple"><person-group><name name-style="western"><surname>Belokobylskij</surname><given-names>SA</given-names></name></person-group> (<year>2004a</year>) <article-title>Eastern Palaearctic species of the braconid wasp genus <italic><tp:taxon-name><tp:taxon-name-part taxon-name-part-type="genus">Synaldis</tp:taxon-name-part></tp:taxon-name></italic> Förster (<tp:taxon-name><tp:taxon-name-part taxon-name-part-type="order">Hymenoptera</tp:taxon-name-part></tp:taxon-name>, <tp:taxon-name><tp:taxon-name-part taxon-name-part-type="family">Braconidae</tp:taxon-name-part></tp:taxon-name>, <tp:taxon-name><tp:taxon-name-part taxon-name-part-type="subfamily">Alysiinae</tp:taxon-name-part></tp:taxon-name>). Species with mesoscutal pit: I.</article-title><source>Entomological Review</source><volume>84</volume>(<issue>2</issue>): <fpage>191</fpage>–<lpage>215</lpage>.</mixed-citation></ref><ref id="B5"><mixed-citation xmlns:xlink="http://www.w3.org/1999/xlink" xlink:type="simple"><person-group><name name-style="western"><surname>Belokobylskij</surname><given-names>SA</given-names></name></person-group> (<year>2004b</year>) <article-title>Eastern Palaearctic species of the braconid wasp genus <italic><tp:taxon-name><tp:taxon-name-part taxon-name-part-type="genus">Synaldis</tp:taxon-name-part></tp:taxon-name></italic> Förster (<tp:taxon-name><tp:taxon-name-part taxon-name-part-type="order">Hymenoptera</tp:taxon-name-part></tp:taxon-name>, <tp:taxon-name><tp:taxon-name-part taxon-name-part-type="family">Braconidae</tp:taxon-name-part></tp:taxon-name>, <tp:taxon-name><tp:taxon-name-part taxon-name-part-type="subfamily">Alysiinae</tp:taxon-name-part></tp:taxon-name>). Species with mesoscutal pit: II.</article-title><source>Entomological Review</source><volume>84</volume>(<issue>8</issue>): <fpage>935</fpage>–<lpage>945</lpage>.</mixed-citation></ref><ref id="B8"><mixed-citation xmlns:xlink="http://www.w3.org/1999/xlink" xlink:type="simple"><person-group><name name-style="western"><surname>Belokobylskij</surname><given-names>SA</given-names></name><name name-style="western"><surname>Tobias</surname><given-names>VI</given-names></name></person-group> (<year>2007</year>) <article-title>Fam. <tp:taxon-name><tp:taxon-name-part taxon-name-part-type="family">Braconidae</tp:taxon-name-part></tp:taxon-name>. Subfam. <tp:taxon-name><tp:taxon-name-part taxon-name-part-type="subfamily">Alysiinae</tp:taxon-name-part></tp:taxon-name>. Group of genera closed to <italic><tp:taxon-name><tp:taxon-name-part taxon-name-part-type="genus">Aspilota</tp:taxon-name-part></tp:taxon-name></italic>.</article-title> In: <person-group><name name-style="western"><surname>Lelej</surname><given-names>AS</given-names></name></person-group> (<role>Ed.</role>) <issue-title>Key to the Insects of the Russian Far East.</issue-title><source><tp:taxon-name><tp:taxon-name-part taxon-name-part-type="order">Neuropteroidea</tp:taxon-name-part></tp:taxon-name>, <tp:taxon-name><tp:taxon-name-part taxon-name-part-type="order">Mecoptera</tp:taxon-name-part></tp:taxon-name>, <tp:taxon-name><tp:taxon-name-part taxon-name-part-type="order">Hymenoptera</tp:taxon-name-part></tp:taxon-name>. Vol. IV, pt 5. Dal’nauka, Vladivostok</source>, <fpage>9</fpage>–<lpage>133</lpage>. [In Russian]</mixed-citation></ref><ref id="B34"><mixed-citation xmlns:xlink="http://www.w3.org/1999/xlink" xlink:type="simple"><person-group><name name-style="western"><surname>Fischer</surname><given-names>M</given-names></name><name name-style="western"><surname>Tormos</surname><given-names>J</given-names></name><name name-style="western"><surname>Pardo</surname><given-names>X</given-names></name><name name-style="western"><surname>Asis</surname><given-names>JD</given-names></name></person-group> (<year>2008</year>) <article-title>New citations of <tp:taxon-name><tp:taxon-name-part taxon-name-part-type="tribe">Alysiini</tp:taxon-name-part></tp:taxon-name> from Spain, with a description of <italic><tp:taxon-name><tp:taxon-name-part taxon-name-part-type="genus">Dinotrema</tp:taxon-name-part><tp:taxon-name-part taxon-name-part-type="species">mediocornis</tp:taxon-name-part><tp:taxon-name-part taxon-name-part-type="subspecies">hispanicum</tp:taxon-name-part></tp:taxon-name></italic> nov. ssp. and of the females of <italic><tp:taxon-name><tp:taxon-name-part taxon-name-part-type="genus">Aspilota</tp:taxon-name-part><tp:taxon-name-part taxon-name-part-type="species">inflatinervis</tp:taxon-name-part></tp:taxon-name></italic> and <italic><tp:taxon-name><tp:taxon-name-part taxon-name-part-type="genus">Synaldis</tp:taxon-name-part><tp:taxon-name-part taxon-name-part-type="species">azorica</tp:taxon-name-part></tp:taxon-name></italic> (<tp:taxon-name><tp:taxon-name-part taxon-name-part-type="order">Hymenoptera</tp:taxon-name-part></tp:taxon-name>, <tp:taxon-name><tp:taxon-name-part taxon-name-part-type="family">Braconidae</tp:taxon-name-part></tp:taxon-name>, <tp:taxon-name><tp:taxon-name-part taxon-name-part-type="subfamily">Alysiinae</tp:taxon-name-part></tp:taxon-name>).</article-title><source>Linzer biologische Beiträge</source><volume>40</volume>(<issue>2</issue>): <fpage>1449</fpage>–<lpage>1466</lpage>.</mixed-citation></ref><ref id="B76"><mixed-citation xmlns:xlink="http://www.w3.org/1999/xlink" xlink:type="simple"><person-group><name name-style="western"><surname>Yu</surname><given-names>DS</given-names></name><name name-style="western"><surname>van Achterberg</surname><given-names>C</given-names></name><name name-style="western"><surname>Horstmann</surname><given-names>K</given-names></name></person-group> (<year>2016</year>) Taxapad 2016, <tp:taxon-name><tp:taxon-name-part taxon-name-part-type="superfamily">Ichneumonoidea</tp:taxon-name-part></tp:taxon-name> 2015. Database on flash-drive. Ottawa, Ontario.</mixed-citation></ref><ref id="B44"><mixed-citation xmlns:xlink="http://www.w3.org/1999/xlink" xlink:type="simple"><person-group><name name-style="western"><surname>Peris-Felipo</surname><given-names>FJ</given-names></name><name name-style="western"><surname>Belokobylskij</surname><given-names>SA</given-names></name></person-group> (<year>2017</year>) <article-title>The genus <italic><tp:taxon-name><tp:taxon-name-part taxon-name-part-type="genus">Synaldis</tp:taxon-name-part></tp:taxon-name></italic> Foerster, 1863 (<tp:taxon-name><tp:taxon-name-part taxon-name-part-type="order">Hymenoptera</tp:taxon-name-part></tp:taxon-name>: <tp:taxon-name><tp:taxon-name-part taxon-name-part-type="family">Braconidae</tp:taxon-name-part></tp:taxon-name>: <tp:taxon-name><tp:taxon-name-part taxon-name-part-type="subfamily">Alysiinae</tp:taxon-name-part></tp:taxon-name>) in the Neotropical region: first record, descriptions of new species and a key to the New World taxa.</article-title><source>European Journal of Taxonomy</source><volume>386</volume>: <fpage>1</fpage>–<lpage>28</lpage>. <ext-link xlink:href="10.5852/ejt.2017.386" ext-link-type="doi" xlink:type="simple">https://doi.org/10.5852/ejt.2017.386</ext-link></mixed-citation></ref><ref id="B78"><mixed-citation xmlns:xlink="http://www.w3.org/1999/xlink" xlink:type="simple"><person-group><name name-style="western"><surname>Zhu</surname><given-names>J</given-names></name><name name-style="western"><surname>van Achterberg</surname><given-names>C</given-names></name><name name-style="western"><surname>Chen</surname><given-names>X-X</given-names></name></person-group> (<year>2017</year>) <article-title>An illustrated key to the genera and subgenera of the <tp:taxon-name><tp:taxon-name-part taxon-name-part-type="tribe">Alysiini</tp:taxon-name-part></tp:taxon-name> (<tp:taxon-name><tp:taxon-name-part taxon-name-part-type="order">Hymenoptera</tp:taxon-name-part></tp:taxon-name>, <tp:taxon-name><tp:taxon-name-part taxon-name-part-type="family">Braconidae</tp:taxon-name-part></tp:taxon-name>, <tp:taxon-name><tp:taxon-name-part taxon-name-part-type="subfamily">Alysiinae</tp:taxon-name-part></tp:taxon-name>), with three genera new for China.</article-title><source>ZooKeys</source><volume>722</volume>: <fpage>37</fpage>–<lpage>779</lpage>. <ext-link xlink:href="10.3897/zookeys.722.14799" ext-link-type="doi" xlink:type="simple">https://doi.org/10.3897/zookeys.722.14799</ext-link></mixed-citation></ref><ref id="B14"><mixed-citation xmlns:xlink="http://www.w3.org/1999/xlink" xlink:type="simple"><person-group><name name-style="western"><surname>Dias de Oliveira</surname><given-names>F</given-names></name><name name-style="western"><surname>Penteado-Dias</surname><given-names>AM</given-names></name></person-group> (<year>2024</year>) <article-title>First record of subgenus <tp:taxon-name><tp:taxon-name-part taxon-name-part-type="genus"/><tp:taxon-name-part taxon-name-part-type="subgenus">Synaldis</tp:taxon-name-part></tp:taxon-name> Foerster (<tp:taxon-name><tp:taxon-name-part taxon-name-part-type="order">Hymenoptera</tp:taxon-name-part></tp:taxon-name>, <tp:taxon-name><tp:taxon-name-part taxon-name-part-type="family">Braconidae</tp:taxon-name-part></tp:taxon-name>, <tp:taxon-name><tp:taxon-name-part taxon-name-part-type="subfamily">Alysiinae</tp:taxon-name-part></tp:taxon-name>, <italic><tp:taxon-name><tp:taxon-name-part taxon-name-part-type="genus">Dinotrema</tp:taxon-name-part></tp:taxon-name></italic> Foerster) from Chile, with description of ten new species.</article-title><source>ZooKeys</source><volume>1206</volume>: <fpage>275</fpage>–<lpage>314</lpage>. DOI: <ext-link xlink:href="10.3897/zookeys.1206.124515" ext-link-type="doi" xlink:type="simple">https://doi.org/10.3897/zookeys.1206.124515</ext-link></mixed-citation></ref><ref id="B69"><mixed-citation xmlns:xlink="http://www.w3.org/1999/xlink" xlink:type="simple"><person-group><name name-style="western"><surname>van Achterberg</surname><given-names>C</given-names></name></person-group> (<year>1988</year>) <article-title>The genera of the <italic><tp:taxon-name><tp:taxon-name-part taxon-name-part-type="genus">Aspilota</tp:taxon-name-part></tp:taxon-name></italic>-group and some descriptions of fungicolous <tp:taxon-name><tp:taxon-name-part taxon-name-part-type="tribe">Alysiini</tp:taxon-name-part></tp:taxon-name> from the Netherlands (<tp:taxon-name><tp:taxon-name-part taxon-name-part-type="order">Hymenoptera</tp:taxon-name-part></tp:taxon-name>: <tp:taxon-name><tp:taxon-name-part taxon-name-part-type="family">Braconidae</tp:taxon-name-part></tp:taxon-name>: <tp:taxon-name><tp:taxon-name-part taxon-name-part-type="subfamily">Alysiinae</tp:taxon-name-part></tp:taxon-name>).</article-title><source>Zoologische Verhandelingen Leiden</source><volume>247</volume>: <fpage>1</fpage>–<lpage>88</lpage>.</mixed-citation></ref><ref id="B23"><mixed-citation xmlns:xlink="http://www.w3.org/1999/xlink" xlink:type="simple"><person-group><name name-style="western"><surname>Fischer</surname><given-names>M</given-names></name></person-group> (<year>1993a</year>) Zur Formenvielfalt der Kieferwespen der Alten Welt: Über die Gattungen <italic><tp:taxon-name><tp:taxon-name-part taxon-name-part-type="genus">Synaldis</tp:taxon-name-part></tp:taxon-name></italic> Foerster, <italic><tp:taxon-name><tp:taxon-name-part taxon-name-part-type="genus">Trisynaldis</tp:taxon-name-part></tp:taxon-name></italic> Fischer und <italic><tp:taxon-name><tp:taxon-name-part taxon-name-part-type="genus">Kritscherysia</tp:taxon-name-part></tp:taxon-name></italic> Fischer, gen. nov. (<tp:taxon-name><tp:taxon-name-part taxon-name-part-type="order">Hymenoptera</tp:taxon-name-part></tp:taxon-name>, <tp:taxon-name><tp:taxon-name-part taxon-name-part-type="family">Braconidae</tp:taxon-name-part></tp:taxon-name>, <tp:taxon-name><tp:taxon-name-part taxon-name-part-type="subfamily">Alysiinae</tp:taxon-name-part></tp:taxon-name>). Annalen des Naturhistorischen Museums in Wien 94–95(B): 451–490.</mixed-citation></ref><ref id="B42"><mixed-citation xmlns:xlink="http://www.w3.org/1999/xlink" xlink:type="simple"><person-group><name name-style="western"><surname>Papp</surname><given-names>J</given-names></name></person-group> (<year>2001</year>) <article-title><tp:taxon-name><tp:taxon-name-part taxon-name-part-type="family">Braconidae</tp:taxon-name-part></tp:taxon-name> (<tp:taxon-name><tp:taxon-name-part taxon-name-part-type="order">Hymenoptera</tp:taxon-name-part></tp:taxon-name>) from Korea XX. <tp:taxon-name><tp:taxon-name-part taxon-name-part-type="subfamily">Alysiinae</tp:taxon-name-part></tp:taxon-name>: <tp:taxon-name><tp:taxon-name-part taxon-name-part-type="tribe">Alysiini</tp:taxon-name-part></tp:taxon-name>, <italic><tp:taxon-name><tp:taxon-name-part taxon-name-part-type="genus">Aspilota</tp:taxon-name-part></tp:taxon-name></italic> genus group.</article-title><source>Acta Zoologica Academiae Scientiarum Hungaricae</source><volume>47</volume>(<issue>1</issue>): <fpage>1</fpage>–<lpage>13</lpage>. <ext-link xlink:href="10.17109/AZH.62.1.1.2016" ext-link-type="doi" xlink:type="simple">https://doi.org/10.17109/AZH.62.1.1.2016</ext-link></mixed-citation></ref><ref id="B50"><mixed-citation xmlns:xlink="http://www.w3.org/1999/xlink" xlink:type="simple"><person-group><name name-style="western"><surname>Peris-Felipo</surname><given-names>FJ</given-names></name><name name-style="western"><surname>Belokobylskij</surname><given-names>SA</given-names></name><name name-style="western"><surname>Jiménez-Peydró</surname><given-names>R</given-names></name></person-group> (<year>2014a</year>) <article-title>Revision of the Western Palaearctic species of the genus <italic><tp:taxon-name><tp:taxon-name-part taxon-name-part-type="genus">Dinotrema</tp:taxon-name-part></tp:taxon-name></italic> Foerster, 1862 (<tp:taxon-name><tp:taxon-name-part taxon-name-part-type="order">Hymenoptera</tp:taxon-name-part></tp:taxon-name>, <tp:taxon-name><tp:taxon-name-part taxon-name-part-type="family">Braconidae</tp:taxon-name-part></tp:taxon-name>, <tp:taxon-name><tp:taxon-name-part taxon-name-part-type="subfamily">Alysiinae</tp:taxon-name-part></tp:taxon-name>).</article-title><source>Zootaxa</source><volume>3885</volume>(<issue>1</issue>): <fpage>1</fpage>–<lpage>483</lpage>. <ext-link xlink:href="10.11646/zootaxa.3885.1.1" ext-link-type="doi" xlink:type="simple">https://doi.org/10.11646/zootaxa.3885.1.1</ext-link></mixed-citation></ref><ref id="B43"><mixed-citation xmlns:xlink="http://www.w3.org/1999/xlink" xlink:type="simple"><person-group><name name-style="western"><surname>Peris-Felipo</surname><given-names>FJ</given-names></name><name name-style="western"><surname>Belokobylskij</surname><given-names>SA</given-names></name></person-group> (<year>2014</year>) <article-title>Three new species of the genera <italic><tp:taxon-name><tp:taxon-name-part taxon-name-part-type="genus">Aspilota</tp:taxon-name-part></tp:taxon-name></italic> Foerster and <italic><tp:taxon-name><tp:taxon-name-part taxon-name-part-type="genus">Synaldis</tp:taxon-name-part></tp:taxon-name></italic> Foerster from the North Europe (<tp:taxon-name><tp:taxon-name-part taxon-name-part-type="order">Hymenoptera</tp:taxon-name-part></tp:taxon-name>, <tp:taxon-name><tp:taxon-name-part taxon-name-part-type="family">Braconidae</tp:taxon-name-part></tp:taxon-name>, <tp:taxon-name><tp:taxon-name-part taxon-name-part-type="subfamily">Alysiinae</tp:taxon-name-part></tp:taxon-name>).</article-title><source>Annales Zoologici</source><volume>64</volume>(<issue>4</issue>): <fpage>683</fpage>–<lpage>692</lpage>. <ext-link xlink:href="10.3161/000345414X685965" ext-link-type="doi" xlink:type="simple">https://doi.org/10.3161/000345414X685965</ext-link></mixed-citation></ref><ref id="B38"><mixed-citation xmlns:xlink="http://www.w3.org/1999/xlink" xlink:type="simple"><person-group><name name-style="western"><surname>König</surname><given-names>R</given-names></name></person-group> (<year>1972</year>) <article-title>Zur Systematik, Faunistik, Phänologie und Ökologie mitteleuropäischer Braconiden (<tp:taxon-name><tp:taxon-name-part taxon-name-part-type="order">Hymenoptera</tp:taxon-name-part></tp:taxon-name>) (1).</article-title><source>Faunistisch-Ökologische Mitteilungen</source><volume>4</volume>: <fpage>85</fpage>–<lpage>106</lpage>.</mixed-citation></ref><ref id="B7"><mixed-citation xmlns:xlink="http://www.w3.org/1999/xlink" xlink:type="simple"><person-group><name name-style="western"><surname>Belokobylskij</surname><given-names>SA</given-names></name><name name-style="western"><surname>Tobias</surname><given-names>VI</given-names></name></person-group> (<year>2002</year>) <article-title>New subgenus of the genus <italic><tp:taxon-name><tp:taxon-name-part taxon-name-part-type="genus">Dinotrema</tp:taxon-name-part></tp:taxon-name></italic> Foerster (<tp:taxon-name><tp:taxon-name-part taxon-name-part-type="order">Hymenoptera</tp:taxon-name-part></tp:taxon-name>, <tp:taxon-name><tp:taxon-name-part taxon-name-part-type="family">Braconidae</tp:taxon-name-part></tp:taxon-name>, <tp:taxon-name><tp:taxon-name-part taxon-name-part-type="subfamily">Alysiinae</tp:taxon-name-part></tp:taxon-name>) from East Palaearctic with description of a new species.</article-title><source>Far Eastern Entomologist</source><volume>120</volume>: <fpage>1</fpage>–<lpage>7</lpage>.</mixed-citation></ref></ref-list></tp:taxon-treatment>
