# Supplementary material for: ﻿Review of the genera and subgenera of the subtribe Aspilotina (Hymenoptera, Braconidae, Alysiinae), with a new illustrated key
Source: Zookeys. 2025 Feb 26;1229:133–200. doi: 10.3897/zookeys.1229.142489 (PMC11883488; doi:10.3897/zookeys.1229.142489)
Supplement: XML Treatment for Leptotrema [file zookeys.1229.142489-treatment13.xml]

<!DOCTYPE tp:taxon-treatment
  PUBLIC "-//TaxonX//DTD Taxonomic Treatment Publishing DTD v0 20100105//EN" "tax-treatment-NSO.dtd">
<tp:taxon-treatment xmlns:tp="http://www.plazi.org/taxpub"><tp:treatment-meta><kwd-group><label>Taxon classification</label><kwd>
                  <named-content content-type="kingdom">Animalia</named-content>
                </kwd><kwd>
                  <named-content content-type="order">Hymenoptera</named-content>
                </kwd><kwd>
                  <named-content content-type="family">Braconidae</named-content>
                </kwd></kwd-group><mixed-citation publication-type="journal"><person-group><name><surname>Peris-Felipo</surname><given-names>Francisco Javier</given-names></name><name><surname>Santa</surname><given-names>Fernando</given-names></name><name><surname>van Achterberg</surname><given-names>Cornelis</given-names></name><name><surname>Belokobylskij</surname><given-names>Sergey A.</given-names></name></person-group><article-title>﻿Review of the genera and subgenera of the subtribe <tp:taxon-name><tp:taxon-name-part taxon-name-part-type="subtribe">Aspilotina</tp:taxon-name-part></tp:taxon-name> (<tp:taxon-name><tp:taxon-name-part taxon-name-part-type="order">Hymenoptera</tp:taxon-name-part></tp:taxon-name>, <tp:taxon-name><tp:taxon-name-part taxon-name-part-type="family">Braconidae</tp:taxon-name-part></tp:taxon-name>, <tp:taxon-name><tp:taxon-name-part taxon-name-part-type="subfamily">Alysiinae</tp:taxon-name-part></tp:taxon-name>), with a new illustrated key</article-title><source>Zookeys</source><day>26</day><month>02</month><year>2025</year><volume>1229</volume><fpage>133</fpage><lpage>200</lpage><pub-id pub-id-type="doi">10.3897/zookeys.1229.142489</pub-id></mixed-citation></tp:treatment-meta><tp:nomenclature><label>﻿Genus</label><tp:taxon-name>
                <object-id xmlns:xlink="http://www.w3.org/1999/xlink" content-type="arpha" xlink:type="simple">B795D419-168B-50CB-8D97-5474F4202BBC</object-id>
                <tp:taxon-name-part taxon-name-part-type="genus" reg="Leptotrema">Leptotrema</tp:taxon-name-part>
              </tp:taxon-name><tp:taxon-authority>van Achterberg, 1988</tp:taxon-authority><tp:nomenclature-citation-list><tp:nomenclature-citation><tp:taxon-name>
                    <tp:taxon-name-part taxon-name-part-type="genus" reg="Leptotrema">Leptotrema</tp:taxon-name-part>
                  </tp:taxon-name><comment>van Achterberg, 1988: 42; <xref ref-type="bibr" rid="B12">Chen and Wu 1994</xref>: 94; <xref ref-type="bibr" rid="B1">Belokobylskij 1998a</xref>: 219; <xref ref-type="bibr" rid="B29">Fischer 2002</xref>: 102; <xref ref-type="bibr" rid="B76">Yu et al. 2016</xref>.</comment></tp:nomenclature-citation></tp:nomenclature-citation-list></tp:nomenclature><tp:treatment-sec sec-type="type species" id="SECID0EWDCK"><title>Type species.</title><p><italic><tp:taxon-name><tp:taxon-name-part taxon-name-part-type="genus" reg="Aspilota">Aspilota</tp:taxon-name-part><tp:taxon-name-part taxon-name-part-type="species" reg="dentifemur">dentifemur</tp:taxon-name-part></tp:taxon-name></italic> Stelfox, 1943, by original designation (Figs <xref ref-type="fig" rid="F22">22</xref>, <xref ref-type="fig" rid="F23">23</xref>).</p><fig id="F22" position="float" orientation="portrait"><object-id xmlns:xlink="http://www.w3.org/1999/xlink" content-type="doi" xlink:type="simple">10.3897/zookeys.1229.142489.figure22</object-id><object-id xmlns:xlink="http://www.w3.org/1999/xlink" content-type="arpha" xlink:type="simple">1A989602-F311-51E0-BFE9-196246BE4D3E</object-id><label>Figure 22.</label><caption><p><italic><tp:taxon-name><tp:taxon-name-part taxon-name-part-type="genus" reg="Leptotrema">Leptotrema</tp:taxon-name-part><tp:taxon-name-part taxon-name-part-type="species" reg="dentifemur">dentifemur</tp:taxon-name-part></tp:taxon-name></italic> (Stelfox, 1943) (female) <bold>A</bold> habitus, lateral view <bold>B</bold> head and mesosoma, lateral view <bold>C</bold> mandible <bold>D</bold> antenna <bold>E</bold> head, front view <bold>F</bold> head and mesonotum, dorsal view.</p></caption><graphic xmlns:xlink="http://www.w3.org/1999/xlink" xlink:href="zookeys-1229-133_article-142489__-g022.jpg" position="float" orientation="portrait" xlink:type="simple" id="oo_1263609.jpg"><uri content-type="original_file" xlink:type="simple">https://binary.pensoft.net/fig/1263609</uri></graphic></fig><fig id="F23" position="float" orientation="portrait"><object-id xmlns:xlink="http://www.w3.org/1999/xlink" content-type="doi" xlink:type="simple">10.3897/zookeys.1229.142489.figure23</object-id><object-id xmlns:xlink="http://www.w3.org/1999/xlink" content-type="arpha" xlink:type="simple">5A14D8C1-CBC3-5DE9-A4D8-1D72C3426FC3</object-id><label>Figure 23.</label><caption><p><italic><tp:taxon-name><tp:taxon-name-part taxon-name-part-type="genus" reg="Leptotrema">Leptotrema</tp:taxon-name-part><tp:taxon-name-part taxon-name-part-type="species" reg="dentifemur">dentifemur</tp:taxon-name-part></tp:taxon-name></italic> (Stelfox, 1943) (female) <bold>A</bold> propodeum <bold>B</bold> fore femur, lateral view <bold>C</bold> legs, metasoma and ovipositor, lateral view <bold>D</bold> first metasomal tergite, dorsal view <bold>E</bold> fore and hind wings.</p></caption><graphic xmlns:xlink="http://www.w3.org/1999/xlink" xlink:href="zookeys-1229-133_article-142489__-g023.jpg" position="float" orientation="portrait" xlink:type="simple" id="oo_1263610.jpg"><uri content-type="original_file" xlink:type="simple">https://binary.pensoft.net/fig/1263610</uri></graphic></fig></tp:treatment-sec><tp:treatment-sec sec-type="material" id="SECID0EZHCK"><title>Material examined.</title><p>(<italic><tp:taxon-name><tp:taxon-name-part taxon-name-part-type="genus" reg="Leptotrema">Leptotrema</tp:taxon-name-part><tp:taxon-name-part taxon-name-part-type="species" reg="dentifemur">dentifemur</tp:taxon-name-part></tp:taxon-name></italic>) Denmark: • ♀, Stegelykke VG, 8–15.vii.1991 (Munk leg.) (<abbrev xmlns:xlink="http://www.w3.org/1999/xlink" content-type="institution" xlink:title="F.J. Peris-Felipo Private Entomological Collection" id="ABBRID0EKICK" xlink:type="simple">PFEC</abbrev>). The Netherlands: • ♀, Putten (Gld.), Malaise trap, 26.ix–2.x.1973 (J.v.d. Vecht leg.) (<named-content xmlns:xlink="http://www.w3.org/1999/xlink" content-type="dwc:institutional_code" xlink:title="Naturalis Biodiversity Center" xlink:href="http://grbio.org/institution/national-museum-natural-history-naturalis" xlink:type="simple">RMNH</named-content>).</p></tp:treatment-sec><tp:treatment-sec sec-type="diagnosis" id="SECID0EUICK"><title>Diagnosis.</title><p>Mandible small, simple, tridentate, often with upper (first) tooth diminished with respect to lower (third) tooth. Paraclypeal fovea short, not reaching more than half distance between clypeus and inner margin of eyes. Mesoscutum with or without mesoscutal pit; notauli usually present only in anterior part of mesoscutum; precoxal sulcus usually present, propodeum with different types of sculpture and sometimes with longitudinal and/or transverse carinae, rarely entirely smooth. Fore femur has a distinct apomorphic character, viz., the presence of a large obtuse tooth (flange) or two or three small teeth. In fore wing, marginal cell never shortened; vein r originating from basal quarter of pterostigma; vein 2-SR usually present and distinctly sclerotised; veins m-cu and cu-a postfurcal; first subdiscal cell always closed postero-apically by vein CU1a. Metasoma of ♀ more or less distinctly compressed laterally. Ovipositor sheath usually not longer than metasoma.</p></tp:treatment-sec><tp:treatment-sec sec-type="remarks" id="SECID0EZKCK"><title>Remarks.</title><p>Only three rare <italic><tp:taxon-name><tp:taxon-name-part taxon-name-part-type="genus" reg="Leptotrema">Leptotrema</tp:taxon-name-part></tp:taxon-name></italic> species are known from the Palaearctic, Oriental and Australasian regions, <italic><tp:taxon-name><tp:taxon-name-part taxon-name-part-type="genus" reg="Leptotrema">L.</tp:taxon-name-part><tp:taxon-name-part taxon-name-part-type="species" reg="bovefemora">bovefemora</tp:taxon-name-part></tp:taxon-name></italic> (Bhat, 1979), <italic><tp:taxon-name><tp:taxon-name-part taxon-name-part-type="genus" reg="Leptotrema">L.</tp:taxon-name-part><tp:taxon-name-part taxon-name-part-type="species" reg="dentifemur">dentifemur</tp:taxon-name-part></tp:taxon-name></italic> (Stelfox, 1943) and <italic><tp:taxon-name><tp:taxon-name-part taxon-name-part-type="genus" reg="Leptotrema">L.</tp:taxon-name-part><tp:taxon-name-part taxon-name-part-type="species" reg="wilhelmense">wilhelmense</tp:taxon-name-part></tp:taxon-name></italic> Braet &amp; van Achterberg, 2014. <xref ref-type="bibr" rid="B75">Wharton (2002)</xref> treated <tp:taxon-name><tp:taxon-name-part taxon-name-part-type="genus" reg="Dinotrema"/><tp:taxon-name-part taxon-name-part-type="subgenus" reg="Leptotrema">Leptotrema</tp:taxon-name-part></tp:taxon-name> only as subgenus of <tp:taxon-name><tp:taxon-name-part taxon-name-part-type="genus" reg="Dinotrema">Dinotrema</tp:taxon-name-part></tp:taxon-name>, but some other experts (<xref ref-type="bibr" rid="B29">Fischer 2002</xref>; <xref ref-type="bibr" rid="B8">Belokobylskij and Tobias 2007</xref>; <xref ref-type="bibr" rid="B10">Braet and van Achterberg 2014</xref>) preferred to consider it as a valid genus based on its unique apomorphic character: the presence of the ventral tooth or teeth of the fore tibia. The study based on the main morphological characters show that <italic><tp:taxon-name><tp:taxon-name-part taxon-name-part-type="genus" reg="Leptotrema">Leptotrema</tp:taxon-name-part></tp:taxon-name></italic> deserves generic status.</p></tp:treatment-sec><ref-list><ref id="B12"><mixed-citation xmlns:xlink="http://www.w3.org/1999/xlink" xlink:type="simple"><person-group><name name-style="western"><surname>Chen</surname><given-names>JH</given-names></name><name name-style="western"><surname>Wu</surname><given-names>ZS</given-names></name></person-group> (<year>1994</year>) <source>The <tp:taxon-name><tp:taxon-name-part taxon-name-part-type="tribe">Alysiini</tp:taxon-name-part></tp:taxon-name> of China (<tp:taxon-name><tp:taxon-name-part taxon-name-part-type="order">Hymenoptera</tp:taxon-name-part></tp:taxon-name>: <tp:taxon-name><tp:taxon-name-part taxon-name-part-type="family">Braconidae</tp:taxon-name-part></tp:taxon-name>: <tp:taxon-name><tp:taxon-name-part taxon-name-part-type="subfamily">Alysiinae</tp:taxon-name-part></tp:taxon-name>).</source><publisher-name>China Agricultural Press</publisher-name>, <publisher-loc>Fuzhou</publisher-loc>, <size units="page">218 pp</size>. [In Chinese, with English summary]</mixed-citation></ref><ref id="B1"><mixed-citation xmlns:xlink="http://www.w3.org/1999/xlink" xlink:type="simple"><person-group><name name-style="western"><surname>Belokobylskij</surname><given-names>SA</given-names></name></person-group> (<year>1998a</year>) <article-title>9. <tp:taxon-name><tp:taxon-name-part taxon-name-part-type="subfamily">Alysiinae</tp:taxon-name-part></tp:taxon-name> (<tp:taxon-name><tp:taxon-name-part taxon-name-part-type="tribe">Alysiini</tp:taxon-name-part></tp:taxon-name>).</article-title> In: <person-group><name name-style="western"><surname>Lehr</surname><given-names>PA</given-names></name></person-group> (<role>Ed.</role>) <issue-title>Key to insects of the Russian Far East.</issue-title><source>Vol. 4. <tp:taxon-name><tp:taxon-name-part taxon-name-part-type="order">Neuropteroidea</tp:taxon-name-part></tp:taxon-name>, <tp:taxon-name><tp:taxon-name-part taxon-name-part-type="order">Mecoptera</tp:taxon-name-part></tp:taxon-name>, <tp:taxon-name><tp:taxon-name-part taxon-name-part-type="order">Hymenoptera</tp:taxon-name-part></tp:taxon-name>. Pt 3. Dal’nauka, Vladivostok</source>, <fpage>162</fpage>–<lpage>298</lpage>. [In Russian]</mixed-citation></ref><ref id="B29"><mixed-citation xmlns:xlink="http://www.w3.org/1999/xlink" xlink:type="simple"><person-group><name name-style="western"><surname>Fischer</surname><given-names>M</given-names></name></person-group> (<year>2002</year>) <article-title>Übersicht über die Gattungen der <italic><tp:taxon-name><tp:taxon-name-part taxon-name-part-type="genus">Aspilota</tp:taxon-name-part></tp:taxon-name></italic>-Genusgruppe mit Neubeschreibung von <italic><tp:taxon-name><tp:taxon-name-part taxon-name-part-type="genus">Grandilota</tp:taxon-name-part></tp:taxon-name></italic> nov. gen. sowie Redeskription von <italic><tp:taxon-name><tp:taxon-name-part taxon-name-part-type="genus">Regetus</tp:taxon-name-part></tp:taxon-name></italic> Papp (<tp:taxon-name><tp:taxon-name-part taxon-name-part-type="order">Hymenoptera</tp:taxon-name-part></tp:taxon-name>, <tp:taxon-name><tp:taxon-name-part taxon-name-part-type="family">Braconidae</tp:taxon-name-part></tp:taxon-name>, <tp:taxon-name><tp:taxon-name-part taxon-name-part-type="subfamily">Alysiinae</tp:taxon-name-part></tp:taxon-name>).</article-title><source>Zeitschrift der Arbeitsgemeinschaft Oesterreichischer Entomologen</source><volume>54</volume>(<issue>3–4</issue>): <fpage>99</fpage>–<lpage>108</lpage>.</mixed-citation></ref><ref id="B76"><mixed-citation xmlns:xlink="http://www.w3.org/1999/xlink" xlink:type="simple"><person-group><name name-style="western"><surname>Yu</surname><given-names>DS</given-names></name><name name-style="western"><surname>van Achterberg</surname><given-names>C</given-names></name><name name-style="western"><surname>Horstmann</surname><given-names>K</given-names></name></person-group> (<year>2016</year>) Taxapad 2016, <tp:taxon-name><tp:taxon-name-part taxon-name-part-type="superfamily">Ichneumonoidea</tp:taxon-name-part></tp:taxon-name> 2015. Database on flash-drive. Ottawa, Ontario.</mixed-citation></ref><ref id="B75"><mixed-citation xmlns:xlink="http://www.w3.org/1999/xlink" xlink:type="simple"><person-group><name name-style="western"><surname>Wharton</surname><given-names>RA</given-names></name></person-group> (<year>2002</year>) <article-title>Revision of the Australian <tp:taxon-name><tp:taxon-name-part taxon-name-part-type="tribe">Alysiini</tp:taxon-name-part></tp:taxon-name> (<tp:taxon-name><tp:taxon-name-part taxon-name-part-type="order">Hymenoptera</tp:taxon-name-part></tp:taxon-name>: <tp:taxon-name><tp:taxon-name-part taxon-name-part-type="family">Braconidae</tp:taxon-name-part></tp:taxon-name>).</article-title><source>Invertebrate Systematics</source><volume>16</volume>: <fpage>7</fpage>–<lpage>105</lpage>. <ext-link xlink:href="10.1071/IT01012" ext-link-type="doi" xlink:type="simple">https://doi.org/10.1071/IT01012</ext-link></mixed-citation></ref><ref id="B8"><mixed-citation xmlns:xlink="http://www.w3.org/1999/xlink" xlink:type="simple"><person-group><name name-style="western"><surname>Belokobylskij</surname><given-names>SA</given-names></name><name name-style="western"><surname>Tobias</surname><given-names>VI</given-names></name></person-group> (<year>2007</year>) <article-title>Fam. <tp:taxon-name><tp:taxon-name-part taxon-name-part-type="family">Braconidae</tp:taxon-name-part></tp:taxon-name>. Subfam. <tp:taxon-name><tp:taxon-name-part taxon-name-part-type="subfamily">Alysiinae</tp:taxon-name-part></tp:taxon-name>. Group of genera closed to <italic><tp:taxon-name><tp:taxon-name-part taxon-name-part-type="genus">Aspilota</tp:taxon-name-part></tp:taxon-name></italic>.</article-title> In: <person-group><name name-style="western"><surname>Lelej</surname><given-names>AS</given-names></name></person-group> (<role>Ed.</role>) <issue-title>Key to the Insects of the Russian Far East.</issue-title><source><tp:taxon-name><tp:taxon-name-part taxon-name-part-type="order">Neuropteroidea</tp:taxon-name-part></tp:taxon-name>, <tp:taxon-name><tp:taxon-name-part taxon-name-part-type="order">Mecoptera</tp:taxon-name-part></tp:taxon-name>, <tp:taxon-name><tp:taxon-name-part taxon-name-part-type="order">Hymenoptera</tp:taxon-name-part></tp:taxon-name>. Vol. IV, pt 5. Dal’nauka, Vladivostok</source>, <fpage>9</fpage>–<lpage>133</lpage>. [In Russian]</mixed-citation></ref><ref id="B10"><mixed-citation xmlns:xlink="http://www.w3.org/1999/xlink" xlink:type="simple"><person-group><name name-style="western"><surname>Braet</surname><given-names>Y</given-names></name><name name-style="western"><surname>van Achterberg</surname><given-names>C</given-names></name></person-group> (<year>2014</year>) <article-title>A new genus and two new species of <tp:taxon-name><tp:taxon-name-part taxon-name-part-type="subfamily">Alysiinae</tp:taxon-name-part></tp:taxon-name> (<tp:taxon-name><tp:taxon-name-part taxon-name-part-type="order">Hymenoptera</tp:taxon-name-part></tp:taxon-name>: <tp:taxon-name><tp:taxon-name-part taxon-name-part-type="family">Braconidae</tp:taxon-name-part></tp:taxon-name>) from Papua New Guinea.</article-title><source>Zootaxa</source><volume>3869</volume>(<issue>2</issue>): <fpage>189</fpage>–<lpage>197</lpage>. <ext-link xlink:href="10.11646/zootaxa.3869.2.9" ext-link-type="doi" xlink:type="simple">https://doi.org/10.11646/zootaxa.3869.2.9</ext-link></mixed-citation></ref></ref-list></tp:taxon-treatment>
