# Supplementary material for: ﻿Review of the genera and subgenera of the subtribe Aspilotina (Hymenoptera, Braconidae, Alysiinae), with a new illustrated key
Source: Zookeys. 2025 Feb 26;1229:133–200. doi: 10.3897/zookeys.1229.142489 (PMC11883488; doi:10.3897/zookeys.1229.142489)
Supplement: XML Treatment for Lysodinotrema [file zookeys.1229.142489-treatment14.xml]

<!DOCTYPE tp:taxon-treatment
  PUBLIC "-//TaxonX//DTD Taxonomic Treatment Publishing DTD v0 20100105//EN" "tax-treatment-NSO.dtd">
<tp:taxon-treatment xmlns:tp="http://www.plazi.org/taxpub"><tp:treatment-meta><kwd-group><label>Taxon classification</label><kwd>
                  <named-content content-type="kingdom">Animalia</named-content>
                </kwd><kwd>
                  <named-content content-type="order">Hymenoptera</named-content>
                </kwd><kwd>
                  <named-content content-type="family">Braconidae</named-content>
                </kwd></kwd-group><mixed-citation publication-type="journal"><person-group><name><surname>Peris-Felipo</surname><given-names>Francisco Javier</given-names></name><name><surname>Santa</surname><given-names>Fernando</given-names></name><name><surname>van Achterberg</surname><given-names>Cornelis</given-names></name><name><surname>Belokobylskij</surname><given-names>Sergey A.</given-names></name></person-group><article-title>﻿Review of the genera and subgenera of the subtribe <tp:taxon-name><tp:taxon-name-part taxon-name-part-type="subtribe">Aspilotina</tp:taxon-name-part></tp:taxon-name> (<tp:taxon-name><tp:taxon-name-part taxon-name-part-type="order">Hymenoptera</tp:taxon-name-part></tp:taxon-name>, <tp:taxon-name><tp:taxon-name-part taxon-name-part-type="family">Braconidae</tp:taxon-name-part></tp:taxon-name>, <tp:taxon-name><tp:taxon-name-part taxon-name-part-type="subfamily">Alysiinae</tp:taxon-name-part></tp:taxon-name>), with a new illustrated key</article-title><source>Zookeys</source><day>26</day><month>02</month><year>2025</year><volume>1229</volume><fpage>133</fpage><lpage>200</lpage><pub-id pub-id-type="doi">10.3897/zookeys.1229.142489</pub-id></mixed-citation></tp:treatment-meta><tp:nomenclature><label>﻿Genus</label><tp:taxon-name>
                <object-id xmlns:xlink="http://www.w3.org/1999/xlink" content-type="arpha" xlink:type="simple">A9E2A851-87A7-5BA8-A228-84DB734E080C</object-id>
                <tp:taxon-name-part taxon-name-part-type="genus" reg="Lysodinotrema">Lysodinotrema</tp:taxon-name-part>
              </tp:taxon-name><tp:taxon-authority>Fischer, 1995</tp:taxon-authority><tp:nomenclature-citation-list><tp:nomenclature-citation><tp:taxon-name>
                    <tp:taxon-name-part taxon-name-part-type="genus" reg="Lysodinotrema">Lysodinotrema</tp:taxon-name-part>
                  </tp:taxon-name><comment>Fischer, 1995: 717; <xref ref-type="bibr" rid="B29">Fischer 2002</xref>: 103; <xref ref-type="bibr" rid="B76">Yu et al. 2016</xref>.</comment></tp:nomenclature-citation></tp:nomenclature-citation-list></tp:nomenclature><tp:treatment-sec sec-type="type species" id="SECID0ENRCK"><title>Type species.</title><p><italic><tp:taxon-name><tp:taxon-name-part taxon-name-part-type="genus" reg="Lysodinotrema">Lysodinotrema</tp:taxon-name-part><tp:taxon-name-part taxon-name-part-type="species" reg="madli">madli</tp:taxon-name-part></tp:taxon-name></italic> Fischer, 1995, by original designation (Figs <xref ref-type="fig" rid="F24">24</xref>, <xref ref-type="fig" rid="F25">25</xref>).</p><fig id="F24" position="float" orientation="portrait"><object-id xmlns:xlink="http://www.w3.org/1999/xlink" content-type="doi" xlink:type="simple">10.3897/zookeys.1229.142489.figure24</object-id><object-id xmlns:xlink="http://www.w3.org/1999/xlink" content-type="arpha" xlink:type="simple">A3E20CAF-F54B-5262-9DC0-18489AF26FC7</object-id><label>Figure 24.</label><caption><p><italic><tp:taxon-name><tp:taxon-name-part taxon-name-part-type="genus" reg="Lysodinotrema">Lysodinotrema</tp:taxon-name-part><tp:taxon-name-part taxon-name-part-type="species" reg="madli">madli</tp:taxon-name-part></tp:taxon-name></italic> Fischer, 1995 (holotype, female) <bold>A</bold> habitus, lateral view <bold>B</bold> head, lateral view <bold>C</bold> mandible <bold>D</bold> antenna <bold>E</bold> head, front view <bold>F</bold> mesosoma, lateral view.</p></caption><graphic xmlns:xlink="http://www.w3.org/1999/xlink" xlink:href="zookeys-1229-133_article-142489__-g024.jpg" position="float" orientation="portrait" xlink:type="simple" id="oo_1263611.jpg"><uri content-type="original_file" xlink:type="simple">https://binary.pensoft.net/fig/1263611</uri></graphic></fig><fig id="F25" position="float" orientation="portrait"><object-id xmlns:xlink="http://www.w3.org/1999/xlink" content-type="doi" xlink:type="simple">10.3897/zookeys.1229.142489.figure25</object-id><object-id xmlns:xlink="http://www.w3.org/1999/xlink" content-type="arpha" xlink:type="simple">D6CD76F8-652D-5CEA-95CA-092544A32D5B</object-id><label>Figure 25.</label><caption><p><italic><tp:taxon-name><tp:taxon-name-part taxon-name-part-type="genus" reg="Lysodinotrema">Lysodinotrema</tp:taxon-name-part><tp:taxon-name-part taxon-name-part-type="species" reg="madli">madli</tp:taxon-name-part></tp:taxon-name></italic> Fischer, 1995 (holotype, female) <bold>A</bold> mesonotum, dorsal view <bold>B</bold> propodeum <bold>C</bold> hind leg, lateral view <bold>D</bold> metasoma and ovipositor, lateral view <bold>E</bold> first metasomal tergite, dorsal view <bold>E</bold> fore and hind wings.</p></caption><graphic xmlns:xlink="http://www.w3.org/1999/xlink" xlink:href="zookeys-1229-133_article-142489__-g025.jpg" position="float" orientation="portrait" xlink:type="simple" id="oo_1263612.jpg"><uri content-type="original_file" xlink:type="simple">https://binary.pensoft.net/fig/1263612</uri></graphic></fig></tp:treatment-sec><tp:treatment-sec sec-type="material" id="SECID0EAVCK"><title>Material examined.</title><p><bold><italic>Holotype</italic></bold> (<italic><tp:taxon-name><tp:taxon-name-part taxon-name-part-type="genus" reg="Lysodinotrema">Lysodinotrema</tp:taxon-name-part><tp:taxon-name-part taxon-name-part-type="species" reg="madli">madli</tp:taxon-name-part></tp:taxon-name></italic>) Madagascar: • ♀, Ste. Marie Flues Manandriana, 14–25.xi.1994 (Fischer leg.) (<named-content xmlns:xlink="http://www.w3.org/1999/xlink" content-type="dwc:institutional_code" xlink:title="Naturhistorisches Museum" xlink:href="http://grbio.org/institution/naturhistorisches-museum-wien-0" xlink:type="simple">NHMW</named-content>).</p></tp:treatment-sec><tp:treatment-sec sec-type="diagnosis" id="SECID0E2VCK"><title>Diagnosis.</title><p>Mandible small, simple, tridentate. Paraclypeal fovea short, remaining far from the inner margin of eyes. Mesoscutum without mesoscutal pit; notauli present only in anterior half of mesoscutum; precoxal sulcus present; propodeum mainly sculptured, without areola. In fore wing, marginal cell never shortened; vein r originating from basal quarter of pterostigma; vein 2-SR present and sclerotised; veins m-cu and cu-a always postfurcal; first subdiscal cell completely open posteriorly and without vein 2-1A. Hind wing without closed cells. Metasoma of ♀ more or less distinctly compressed. Ovipositor sheath shorter than metasoma.</p></tp:treatment-sec><tp:treatment-sec sec-type="remarks" id="SECID0EFXCK"><title>Remarks.</title><p>This rare genus, with only three described species from the tro­pical areas (<italic><tp:taxon-name><tp:taxon-name-part taxon-name-part-type="genus" reg="Lysodinotrema">L.</tp:taxon-name-part><tp:taxon-name-part taxon-name-part-type="species" reg="madli">madli</tp:taxon-name-part></tp:taxon-name></italic> Fischer, 1995, <italic><tp:taxon-name><tp:taxon-name-part taxon-name-part-type="genus" reg="Lysodinotrema">L.</tp:taxon-name-part><tp:taxon-name-part taxon-name-part-type="species" reg="minimum">minimum</tp:taxon-name-part></tp:taxon-name></italic> Fischer, 2004, <italic><tp:taxon-name><tp:taxon-name-part taxon-name-part-type="genus" reg="Lysodinotrema">L.</tp:taxon-name-part><tp:taxon-name-part taxon-name-part-type="species" reg="sarawakense">sarawakense</tp:taxon-name-part></tp:taxon-name></italic> Fischer, 1995), is considered to be related with <italic><tp:taxon-name><tp:taxon-name-part taxon-name-part-type="genus" reg="Dinostigma">Dinostigma</tp:taxon-name-part></tp:taxon-name></italic> Fischer, 1966, because of sharing the open first subdiscal cell in the fore wing. However, the combination of closed cells in the hind wing (absent in <italic><tp:taxon-name><tp:taxon-name-part taxon-name-part-type="genus" reg="Dinostigma">Dinostigma</tp:taxon-name-part></tp:taxon-name></italic>), presence of vein 2-SR of fore wing (absent in <italic><tp:taxon-name><tp:taxon-name-part taxon-name-part-type="genus" reg="Dinostigma">Dinostigma</tp:taxon-name-part></tp:taxon-name></italic>) and of the precoxal sulcus (absent in <italic><tp:taxon-name><tp:taxon-name-part taxon-name-part-type="genus" reg="Dinostigma">Dinostigma</tp:taxon-name-part></tp:taxon-name></italic>) makes it possible to maintain <italic><tp:taxon-name><tp:taxon-name-part taxon-name-part-type="genus" reg="Lysodinotrema">Lysodinotrema</tp:taxon-name-part></tp:taxon-name></italic> as a valid genus.</p></tp:treatment-sec><ref-list><ref id="B29"><mixed-citation xmlns:xlink="http://www.w3.org/1999/xlink" xlink:type="simple"><person-group><name name-style="western"><surname>Fischer</surname><given-names>M</given-names></name></person-group> (<year>2002</year>) <article-title>Übersicht über die Gattungen der <italic><tp:taxon-name><tp:taxon-name-part taxon-name-part-type="genus">Aspilota</tp:taxon-name-part></tp:taxon-name></italic>-Genusgruppe mit Neubeschreibung von <italic><tp:taxon-name><tp:taxon-name-part taxon-name-part-type="genus">Grandilota</tp:taxon-name-part></tp:taxon-name></italic> nov. gen. sowie Redeskription von <italic><tp:taxon-name><tp:taxon-name-part taxon-name-part-type="genus">Regetus</tp:taxon-name-part></tp:taxon-name></italic> Papp (<tp:taxon-name><tp:taxon-name-part taxon-name-part-type="order">Hymenoptera</tp:taxon-name-part></tp:taxon-name>, <tp:taxon-name><tp:taxon-name-part taxon-name-part-type="family">Braconidae</tp:taxon-name-part></tp:taxon-name>, <tp:taxon-name><tp:taxon-name-part taxon-name-part-type="subfamily">Alysiinae</tp:taxon-name-part></tp:taxon-name>).</article-title><source>Zeitschrift der Arbeitsgemeinschaft Oesterreichischer Entomologen</source><volume>54</volume>(<issue>3–4</issue>): <fpage>99</fpage>–<lpage>108</lpage>.</mixed-citation></ref><ref id="B76"><mixed-citation xmlns:xlink="http://www.w3.org/1999/xlink" xlink:type="simple"><person-group><name name-style="western"><surname>Yu</surname><given-names>DS</given-names></name><name name-style="western"><surname>van Achterberg</surname><given-names>C</given-names></name><name name-style="western"><surname>Horstmann</surname><given-names>K</given-names></name></person-group> (<year>2016</year>) Taxapad 2016, <tp:taxon-name><tp:taxon-name-part taxon-name-part-type="superfamily">Ichneumonoidea</tp:taxon-name-part></tp:taxon-name> 2015. Database on flash-drive. Ottawa, Ontario.</mixed-citation></ref></ref-list></tp:taxon-treatment>
