# Supplementary material for: ﻿Review of the genera and subgenera of the subtribe Aspilotina (Hymenoptera, Braconidae, Alysiinae), with a new illustrated key
Source: Zookeys. 2025 Feb 26;1229:133–200. doi: 10.3897/zookeys.1229.142489 (PMC11883488; doi:10.3897/zookeys.1229.142489)
Supplement: XML Treatment for Cubitalostigma [file zookeys.1229.142489-treatment17.xml]

<!DOCTYPE tp:taxon-treatment
  PUBLIC "-//TaxonX//DTD Taxonomic Treatment Publishing DTD v0 20100105//EN" "tax-treatment-NSO.dtd">
<tp:taxon-treatment xmlns:tp="http://www.plazi.org/taxpub"><tp:treatment-meta><kwd-group><label>Taxon classification</label><kwd>
                  <named-content content-type="kingdom">Animalia</named-content>
                </kwd><kwd>
                  <named-content content-type="order">Hymenoptera</named-content>
                </kwd><kwd>
                  <named-content content-type="family">Braconidae</named-content>
                </kwd></kwd-group><mixed-citation publication-type="journal"><person-group><name><surname>Peris-Felipo</surname><given-names>Francisco Javier</given-names></name><name><surname>Santa</surname><given-names>Fernando</given-names></name><name><surname>van Achterberg</surname><given-names>Cornelis</given-names></name><name><surname>Belokobylskij</surname><given-names>Sergey A.</given-names></name></person-group><article-title>﻿Review of the genera and subgenera of the subtribe <tp:taxon-name><tp:taxon-name-part taxon-name-part-type="subtribe">Aspilotina</tp:taxon-name-part></tp:taxon-name> (<tp:taxon-name><tp:taxon-name-part taxon-name-part-type="order">Hymenoptera</tp:taxon-name-part></tp:taxon-name>, <tp:taxon-name><tp:taxon-name-part taxon-name-part-type="family">Braconidae</tp:taxon-name-part></tp:taxon-name>, <tp:taxon-name><tp:taxon-name-part taxon-name-part-type="subfamily">Alysiinae</tp:taxon-name-part></tp:taxon-name>), with a new illustrated key</article-title><source>Zookeys</source><day>26</day><month>02</month><year>2025</year><volume>1229</volume><fpage>133</fpage><lpage>200</lpage><pub-id pub-id-type="doi">10.3897/zookeys.1229.142489</pub-id></mixed-citation></tp:treatment-meta><tp:nomenclature><label>﻿Genus</label><tp:taxon-name>
                <object-id xmlns:xlink="http://www.w3.org/1999/xlink" content-type="arpha" xlink:type="simple">AA4133A9-07C5-57BC-89E4-7CF149DFF3DF</object-id>
                <tp:taxon-name-part taxon-name-part-type="genus" reg="Cubitalostigma">Cubitalostigma</tp:taxon-name-part>
              </tp:taxon-name><tp:taxon-authority>Fischer, 1998</tp:taxon-authority><tp:nomenclature-citation-list><tp:nomenclature-citation><tp:taxon-name>
                    <tp:taxon-name-part taxon-name-part-type="genus" reg="Cubitalostigma">Cubitalostigma</tp:taxon-name-part>
                  </tp:taxon-name><comment>Fischer, 1998: 482; <xref ref-type="bibr" rid="B29">Fischer 2002</xref>: 100; <xref ref-type="bibr" rid="B76">Yu et al. 2016</xref>.</comment></tp:nomenclature-citation></tp:nomenclature-citation-list></tp:nomenclature><tp:treatment-sec sec-type="type species" id="SECID0ESXDK"><title>Type species.</title><p><italic><tp:taxon-name><tp:taxon-name-part taxon-name-part-type="genus" reg="Cubitalostigma">Cubitalostigma</tp:taxon-name-part><tp:taxon-name-part taxon-name-part-type="species" reg="reichli">reichli</tp:taxon-name-part></tp:taxon-name></italic> Fischer, 1998, by monotypy (Figs <xref ref-type="fig" rid="F30">30</xref>, <xref ref-type="fig" rid="F31">31</xref>).</p><fig id="F30" position="float" orientation="portrait"><object-id xmlns:xlink="http://www.w3.org/1999/xlink" content-type="doi" xlink:type="simple">10.3897/zookeys.1229.142489.figure30</object-id><object-id xmlns:xlink="http://www.w3.org/1999/xlink" content-type="arpha" xlink:type="simple">BD782DB3-B179-524B-A641-C4E5988099C9</object-id><label>Figure 30.</label><caption><p><italic><tp:taxon-name><tp:taxon-name-part taxon-name-part-type="genus" reg="Cubitalostigma">Cubitalostigma</tp:taxon-name-part><tp:taxon-name-part taxon-name-part-type="species" reg="reichli">reichli</tp:taxon-name-part></tp:taxon-name></italic> Fischer, 1998 (holotype, female) <bold>A</bold> habitus, lateral view <bold>B</bold> head, lateral view <bold>C</bold> mandible <bold>D</bold> antenna <bold>E</bold> head, front view <bold>F</bold> head, dorsal view.</p></caption><graphic xmlns:xlink="http://www.w3.org/1999/xlink" xlink:href="zookeys-1229-133_article-142489__-g030.jpg" position="float" orientation="portrait" xlink:type="simple" id="oo_1263617.jpg"><uri content-type="original_file" xlink:type="simple">https://binary.pensoft.net/fig/1263617</uri></graphic></fig><fig id="F31" position="float" orientation="portrait"><object-id xmlns:xlink="http://www.w3.org/1999/xlink" content-type="doi" xlink:type="simple">10.3897/zookeys.1229.142489.figure31</object-id><object-id xmlns:xlink="http://www.w3.org/1999/xlink" content-type="arpha" xlink:type="simple">DC7185AD-1B97-5468-B923-9AB4E5E99908</object-id><label>Figure 31.</label><caption><p><italic><tp:taxon-name><tp:taxon-name-part taxon-name-part-type="genus" reg="Cubitalostigma">Cubitalostigma</tp:taxon-name-part><tp:taxon-name-part taxon-name-part-type="species" reg="reichli">reichli</tp:taxon-name-part></tp:taxon-name></italic> Fischer, 1998 (holotype, female) <bold>A</bold> mesosoma, lateral view <bold>B</bold> mesonotum, dorsal view <bold>C</bold> propodeum <bold>D</bold> legs, metasoma and ovipositor, lateral view <bold>E</bold> first metasomal tergite, dorsal view <bold>D</bold> fore and hind wings.</p></caption><graphic xmlns:xlink="http://www.w3.org/1999/xlink" xlink:href="zookeys-1229-133_article-142489__-g031.jpg" position="float" orientation="portrait" xlink:type="simple" id="oo_1263618.jpg"><uri content-type="original_file" xlink:type="simple">https://binary.pensoft.net/fig/1263618</uri></graphic></fig></tp:treatment-sec><tp:treatment-sec sec-type="material" id="SECID0EF2DK"><title>Material examined.</title><p><bold><italic>Holotype</italic></bold> (<italic><tp:taxon-name><tp:taxon-name-part taxon-name-part-type="genus" reg="Cubitalostigma">Cubitalostigma</tp:taxon-name-part><tp:taxon-name-part taxon-name-part-type="species" reg="reichli">reichli</tp:taxon-name-part></tp:taxon-name></italic>) Indonesia: • ♀, Sumatra, Aceh, Gunung Leuser Nat. Pk., Ketambe Res. Sta., 1° rainforest, Mature forest, Terrace 4 closed canopy, 400 m, <named-content xmlns:xlink="http://www.w3.org/1999/xlink" content-type="dwc:verbatimCoordinates" xlink:type="simple"><named-content content-type="geo-json" specific-use="{&#34;type&#34;:&#34;Point&#34;,&#34;coordinates&#34;:[97.483333,3.683333]}" id="NCID0E52DK" xlink:type="simple">3°41'N, 97°29'E</named-content></named-content>, Malaise trap W/pans, 1–30.xi.1989 (D.C. Darling leg.) (<named-content xmlns:xlink="http://www.w3.org/1999/xlink" content-type="dwc:institutional_code" xlink:title="Naturhistorisches Museum" xlink:href="http://grbio.org/institution/naturhistorisches-museum-wien-0" xlink:type="simple">NHMW</named-content>).</p></tp:treatment-sec><tp:treatment-sec sec-type="diagnosis" id="SECID0EI3DK"><title>Diagnosis.</title><p>Mandible small, simple, tridentate, with upper (first) tooth diminished with respect to lower (third) tooth, with complete submedial transverse curved carina. Paraclypeal fovea short, remaining far removed from edge of eyes. Mesoscutum without mesoscutal pit; notauli present only in anterior part of mesoscutum; precoxal sulcus always absent; propodeum smooth. In fore wing, marginal cell never shortened; vein r originating from almost middle of pterostigma; first submarginal cell very reduced; second submarginal cell widened; vein 2-SR present and well sclerotised; first subdiscal cell closed postero-apically by CU1a vein. Subbasal cell of hind wing minute but closed. Metasoma of ♀ distinctly compressed laterally. Ovipositor sheath shorter than metasoma.</p></tp:treatment-sec><tp:treatment-sec sec-type="remarks" id="SECID0EX3DK"><title>Remarks.</title><p>This is a peculiar monotypic genus with only the type species known from Indonesia. <italic><tp:taxon-name><tp:taxon-name-part taxon-name-part-type="genus" reg="Cubitalostigma">Cubitalostigma</tp:taxon-name-part></tp:taxon-name></italic> is characterised by the very aberrant venation of the fore wing, with vein r arising almost from the middle of the very narrow pterostigma, very far from its basal part. This is a unique character within the subtribe <tp:taxon-name><tp:taxon-name-part taxon-name-part-type="subtribe">Aspilotina</tp:taxon-name-part></tp:taxon-name>.</p></tp:treatment-sec><ref-list><ref id="B29"><mixed-citation xmlns:xlink="http://www.w3.org/1999/xlink" xlink:type="simple"><person-group><name name-style="western"><surname>Fischer</surname><given-names>M</given-names></name></person-group> (<year>2002</year>) <article-title>Übersicht über die Gattungen der <italic><tp:taxon-name><tp:taxon-name-part taxon-name-part-type="genus">Aspilota</tp:taxon-name-part></tp:taxon-name></italic>-Genusgruppe mit Neubeschreibung von <italic><tp:taxon-name><tp:taxon-name-part taxon-name-part-type="genus">Grandilota</tp:taxon-name-part></tp:taxon-name></italic> nov. gen. sowie Redeskription von <italic><tp:taxon-name><tp:taxon-name-part taxon-name-part-type="genus">Regetus</tp:taxon-name-part></tp:taxon-name></italic> Papp (<tp:taxon-name><tp:taxon-name-part taxon-name-part-type="order">Hymenoptera</tp:taxon-name-part></tp:taxon-name>, <tp:taxon-name><tp:taxon-name-part taxon-name-part-type="family">Braconidae</tp:taxon-name-part></tp:taxon-name>, <tp:taxon-name><tp:taxon-name-part taxon-name-part-type="subfamily">Alysiinae</tp:taxon-name-part></tp:taxon-name>).</article-title><source>Zeitschrift der Arbeitsgemeinschaft Oesterreichischer Entomologen</source><volume>54</volume>(<issue>3–4</issue>): <fpage>99</fpage>–<lpage>108</lpage>.</mixed-citation></ref><ref id="B76"><mixed-citation xmlns:xlink="http://www.w3.org/1999/xlink" xlink:type="simple"><person-group><name name-style="western"><surname>Yu</surname><given-names>DS</given-names></name><name name-style="western"><surname>van Achterberg</surname><given-names>C</given-names></name><name name-style="western"><surname>Horstmann</surname><given-names>K</given-names></name></person-group> (<year>2016</year>) Taxapad 2016, <tp:taxon-name><tp:taxon-name-part taxon-name-part-type="superfamily">Ichneumonoidea</tp:taxon-name-part></tp:taxon-name> 2015. Database on flash-drive. Ottawa, Ontario.</mixed-citation></ref></ref-list></tp:taxon-treatment>
