# Supplementary material for: ﻿Review of the genera and subgenera of the subtribe Aspilotina (Hymenoptera, Braconidae, Alysiinae), with a new illustrated key
Source: Zookeys. 2025 Feb 26;1229:133–200. doi: 10.3897/zookeys.1229.142489 (PMC11883488; doi:10.3897/zookeys.1229.142489)
Supplement: XML Treatment for Neorthostigma [file zookeys.1229.142489-treatment18.xml]

<!DOCTYPE tp:taxon-treatment
  PUBLIC "-//TaxonX//DTD Taxonomic Treatment Publishing DTD v0 20100105//EN" "tax-treatment-NSO.dtd">
<tp:taxon-treatment xmlns:tp="http://www.plazi.org/taxpub"><tp:treatment-meta><kwd-group><label>Taxon classification</label><kwd>
                  <named-content content-type="kingdom">Animalia</named-content>
                </kwd><kwd>
                  <named-content content-type="order">Hymenoptera</named-content>
                </kwd><kwd>
                  <named-content content-type="family">Braconidae</named-content>
                </kwd></kwd-group><mixed-citation publication-type="journal"><person-group><name><surname>Peris-Felipo</surname><given-names>Francisco Javier</given-names></name><name><surname>Santa</surname><given-names>Fernando</given-names></name><name><surname>van Achterberg</surname><given-names>Cornelis</given-names></name><name><surname>Belokobylskij</surname><given-names>Sergey A.</given-names></name></person-group><article-title>﻿Review of the genera and subgenera of the subtribe <tp:taxon-name><tp:taxon-name-part taxon-name-part-type="subtribe">Aspilotina</tp:taxon-name-part></tp:taxon-name> (<tp:taxon-name><tp:taxon-name-part taxon-name-part-type="order">Hymenoptera</tp:taxon-name-part></tp:taxon-name>, <tp:taxon-name><tp:taxon-name-part taxon-name-part-type="family">Braconidae</tp:taxon-name-part></tp:taxon-name>, <tp:taxon-name><tp:taxon-name-part taxon-name-part-type="subfamily">Alysiinae</tp:taxon-name-part></tp:taxon-name>), with a new illustrated key</article-title><source>Zookeys</source><day>26</day><month>02</month><year>2025</year><volume>1229</volume><fpage>133</fpage><lpage>200</lpage><pub-id pub-id-type="doi">10.3897/zookeys.1229.142489</pub-id></mixed-citation></tp:treatment-meta><tp:nomenclature><label>﻿Genus</label><tp:taxon-name>
                <object-id xmlns:xlink="http://www.w3.org/1999/xlink" content-type="arpha" xlink:type="simple">E32AB647-052F-51E8-8809-BA67BE2237D2</object-id>
                <tp:taxon-name-part taxon-name-part-type="genus" reg="Neorthostigma">Neorthostigma</tp:taxon-name-part>
              </tp:taxon-name><tp:taxon-authority>Belokobylskij, 1998</tp:taxon-authority><tp:nomenclature-citation-list><tp:nomenclature-citation><tp:taxon-name>
                    <tp:taxon-name-part taxon-name-part-type="genus" reg="Neorthostigma">Neorthostigma</tp:taxon-name-part>
                  </tp:taxon-name><comment>Belokobylskij, 1998b: 9; <xref ref-type="bibr" rid="B28">Fischer 2001</xref>: 65; <xref ref-type="bibr" rid="B75">Wharton 2002</xref>: 91 (as subgenus); <xref ref-type="bibr" rid="B8">Belokobylskij and Tobias 2007</xref>: 10 (as valid genus); <xref ref-type="bibr" rid="B76">Yu et al. 2016</xref>; <xref ref-type="bibr" rid="B9">Belokobylskij et al. 2019</xref>: 215; <xref ref-type="bibr" rid="B57">Peris-Felipo et al. 2020</xref>: 33; <xref ref-type="bibr" rid="B13">Dias de Oliveira and Penteado-Dias 2023</xref>: 481.</comment></tp:nomenclature-citation></tp:nomenclature-citation-list></tp:nomenclature><tp:treatment-sec sec-type="type species" id="SECID0EGBEK"><title>Type species.</title><p><italic><tp:taxon-name><tp:taxon-name-part taxon-name-part-type="genus" reg="Neorthostigma">Neorthostigma</tp:taxon-name-part><tp:taxon-name-part taxon-name-part-type="species" reg="eoum">eoum</tp:taxon-name-part></tp:taxon-name></italic> Belokobylskij, 1998 (= <italic><tp:taxon-name><tp:taxon-name-part taxon-name-part-type="genus" reg="Aspilota">Aspilota</tp:taxon-name-part><tp:taxon-name-part taxon-name-part-type="species" reg="macrops">macrops</tp:taxon-name-part></tp:taxon-name></italic> Stelfox &amp; Graham, 1951), by original designation (Figs <xref ref-type="fig" rid="F32">32</xref>, <xref ref-type="fig" rid="F33">33</xref>) [synonymised by <xref ref-type="bibr" rid="B57">Peris-Felipo et al. 2020</xref>].</p><fig id="F32" position="float" orientation="portrait"><object-id xmlns:xlink="http://www.w3.org/1999/xlink" content-type="doi" xlink:type="simple">10.3897/zookeys.1229.142489.figure32</object-id><object-id xmlns:xlink="http://www.w3.org/1999/xlink" content-type="arpha" xlink:type="simple">8130B33B-2074-5D17-A960-B5A870288978</object-id><label>Figure 32.</label><caption><p><italic><tp:taxon-name><tp:taxon-name-part taxon-name-part-type="genus" reg="Neorthostigma">Neorthostigma</tp:taxon-name-part><tp:taxon-name-part taxon-name-part-type="species" reg="macrops">macrops</tp:taxon-name-part></tp:taxon-name></italic> (Stelfox &amp; Graham, 1951) (<bold>A, B</bold>: female, holotype of <italic><tp:taxon-name><tp:taxon-name-part taxon-name-part-type="genus" reg="Aspilota">A.</tp:taxon-name-part><tp:taxon-name-part taxon-name-part-type="species" reg="macrops">macrops</tp:taxon-name-part></tp:taxon-name></italic>; <bold>C–F</bold>: female, holotype of <italic><tp:taxon-name><tp:taxon-name-part taxon-name-part-type="genus" reg="Neorthostigma">Neorthostigma</tp:taxon-name-part><tp:taxon-name-part taxon-name-part-type="species" reg="eoum">eoum</tp:taxon-name-part></tp:taxon-name></italic>) <bold>A, C</bold> habitus, lateral view <bold>B</bold> habitus, dorsal view <bold>D</bold> head and mesosoma, lateral view <bold>E</bold> mandible <bold>F</bold> antenna.</p></caption><graphic xmlns:xlink="http://www.w3.org/1999/xlink" xlink:href="zookeys-1229-133_article-142489__-g032.jpg" position="float" orientation="portrait" xlink:type="simple" id="oo_1263619.jpg"><uri content-type="original_file" xlink:type="simple">https://binary.pensoft.net/fig/1263619</uri></graphic></fig><fig id="F33" position="float" orientation="portrait"><object-id xmlns:xlink="http://www.w3.org/1999/xlink" content-type="doi" xlink:type="simple">10.3897/zookeys.1229.142489.figure33</object-id><object-id xmlns:xlink="http://www.w3.org/1999/xlink" content-type="arpha" xlink:type="simple">59A18248-B537-5B28-A1A7-2EEA1277675C</object-id><label>Figure 33.</label><caption><p><italic><tp:taxon-name><tp:taxon-name-part taxon-name-part-type="genus" reg="Neorthostigma">Neorthostigma</tp:taxon-name-part><tp:taxon-name-part taxon-name-part-type="species" reg="macrops">macrops</tp:taxon-name-part></tp:taxon-name></italic> (Stelfox &amp; Graham, 1951) (female, holotype of <italic><tp:taxon-name><tp:taxon-name-part taxon-name-part-type="genus" reg="Neorthostigma">Neorthostigma</tp:taxon-name-part><tp:taxon-name-part taxon-name-part-type="species" reg="eoum">eoum</tp:taxon-name-part></tp:taxon-name></italic>) <bold>A</bold> head, front view <bold>B</bold> head and mesonotum, dorsal view <bold>C</bold> propodeum, dorsal view <bold>D</bold> first metasomal tergite, dorsal view <bold>E</bold> hind leg, metasoma and ovipositor, lateral view <bold>F</bold> fore and hind wings.</p></caption><graphic xmlns:xlink="http://www.w3.org/1999/xlink" xlink:href="zookeys-1229-133_article-142489__-g033.jpg" position="float" orientation="portrait" xlink:type="simple" id="oo_1263620.jpg"><uri content-type="original_file" xlink:type="simple">https://binary.pensoft.net/fig/1263620</uri></graphic></fig></tp:treatment-sec><tp:treatment-sec sec-type="material" id="SECID0E4GEK"><title>Material examined.</title><p><bold><italic>Holotype</italic></bold> (<italic><tp:taxon-name><tp:taxon-name-part taxon-name-part-type="genus" reg="Aspilota">Aspilota</tp:taxon-name-part><tp:taxon-name-part taxon-name-part-type="species" reg="macrops">macrops</tp:taxon-name-part></tp:taxon-name></italic>) Ireland: • ♀, Sligo, S. shore of Lough Gill near Doonee Rock, 15.x.1937 (AWS leg.) [USNM #76022; USNMENT01569377] (<named-content xmlns:xlink="http://www.w3.org/1999/xlink" content-type="dwc:institutional_code" xlink:title="Smithsonian National Museum of Natural History" xlink:href="http://grbio.org/institution/smithsonian-institution-national-museum-natural-history" xlink:type="simple">NMNH</named-content>). <bold><italic>Holotype</italic></bold> (<italic><tp:taxon-name><tp:taxon-name-part taxon-name-part-type="genus" reg="Neorthostigma">Neorthostigma</tp:taxon-name-part><tp:taxon-name-part taxon-name-part-type="species" reg="eoum">eoum</tp:taxon-name-part></tp:taxon-name></italic> (= <italic><tp:taxon-name><tp:taxon-name-part taxon-name-part-type="genus" reg="Aspilota"/><tp:taxon-name-part taxon-name-part-type="species" reg="macrops">macrops</tp:taxon-name-part></tp:taxon-name></italic>)) Russia: • ♀, Primorskiy kray, Anisimovka, forest, glades, 16.viii.1979 (S. Belokobylskij leg.) (<named-content xmlns:xlink="http://www.w3.org/1999/xlink" content-type="dwc:institutional_code" xlink:title="Zoological Institute of the Russian Academy of Sciences" xlink:href="http://grbio.org/institution/zoological-institute-russian-academy-sciences" xlink:type="simple">ZISP</named-content>). <bold><italic>Paratypes</italic></bold> (<italic><tp:taxon-name><tp:taxon-name-part taxon-name-part-type="genus" reg="Neorthostigma">Neorthostigma</tp:taxon-name-part><tp:taxon-name-part taxon-name-part-type="species" reg="eoum">eoum</tp:taxon-name-part></tp:taxon-name></italic> (= <italic><tp:taxon-name><tp:taxon-name-part taxon-name-part-type="genus" reg="Aspilota"/><tp:taxon-name-part taxon-name-part-type="species" reg="macrops">macrops</tp:taxon-name-part></tp:taxon-name></italic>)) Russia: • 2 ♀, Primorskiy kray, Spassk-Dal’niy, forest, glades, 16 and 22–23.viii.1995 (S. Belokobylskij leg.) (<named-content xmlns:xlink="http://www.w3.org/1999/xlink" content-type="dwc:institutional_code" xlink:title="Zoological Institute of the Russian Academy of Sciences" xlink:href="http://grbio.org/institution/zoological-institute-russian-academy-sciences" xlink:type="simple">ZISP</named-content>); • 1 ♀, Sakhalin Island, 10 km W of Aniva, mixed forest, 15.viii.1981 (S. Belokobylskij leg.) (<named-content xmlns:xlink="http://www.w3.org/1999/xlink" content-type="dwc:institutional_code" xlink:title="Zoological Institute of the Russian Academy of Sciences" xlink:href="http://grbio.org/institution/zoological-institute-russian-academy-sciences" xlink:type="simple">ZISP</named-content>). Japan: • 1 ♂, Fukuoka, Nogochi, Fukuoka-shi, 28.viii.1992 (V. Makarkin leg.) (<named-content xmlns:xlink="http://www.w3.org/1999/xlink" content-type="dwc:institutional_code" xlink:title="Zoological Institute of the Russian Academy of Sciences" xlink:href="http://grbio.org/institution/zoological-institute-russian-academy-sciences" xlink:type="simple">ZISP</named-content>).</p></tp:treatment-sec><tp:treatment-sec sec-type="material" id="SECID0EFKEK"><title>Additional studied material.</title><p>Norway: • 1 ♀, Oslo [AK], Maridalen, Dausjøen, Spruce forest, 5.vi–16.x.2010, 60.01234 N 10.787665 E, 160 m, Malaise trap, river outlet (Lars Ove Hansen leg.) (NHMO). Russia. Leningradskaya Province: • 1 ♀, Tolmachevo, mixed forest, 22.viii.1960 (V. Tobias leg), “<italic><tp:taxon-name><tp:taxon-name-part taxon-name-part-type="genus" reg="Aspilota">Aspilota</tp:taxon-name-part><tp:taxon-name-part taxon-name-part-type="species" reg="macrops">macrops</tp:taxon-name-part></tp:taxon-name></italic> Stelf., Tobias det. 1961” (<named-content xmlns:xlink="http://www.w3.org/1999/xlink" content-type="dwc:institutional_code" xlink:title="Zoological Institute of the Russian Academy of Sciences" xlink:href="http://grbio.org/institution/zoological-institute-russian-academy-sciences" xlink:type="simple">ZISP</named-content>). Primorskiy kray: • 1 ♀, 30 km E of Spassk-Dal’niy, forest, glades, 4.vi.1984 (S. Belokobylskij leg.) (<named-content xmlns:xlink="http://www.w3.org/1999/xlink" content-type="dwc:institutional_code" xlink:title="Zoological Institute of the Russian Academy of Sciences" xlink:href="http://grbio.org/institution/zoological-institute-russian-academy-sciences" xlink:type="simple">ZISP</named-content>); • 1 ♀, Nadezhdinskiy District, 15 km SSW of Nezhino, forest, 16–18.vii.1993 (S. Belokobylskij leg.) (<named-content xmlns:xlink="http://www.w3.org/1999/xlink" content-type="dwc:institutional_code" xlink:title="Zoological Institute of the Russian Academy of Sciences" xlink:href="http://grbio.org/institution/zoological-institute-russian-academy-sciences" xlink:type="simple">ZISP</named-content>); • 1 ♀, 30 km SE of Ussuriysk, forest, border of forest, 12–17.vii.2001 (S. Belokobylskij leg.) (<named-content xmlns:xlink="http://www.w3.org/1999/xlink" content-type="dwc:institutional_code" xlink:title="Zoological Institute of the Russian Academy of Sciences" xlink:href="http://grbio.org/institution/zoological-institute-russian-academy-sciences" xlink:type="simple">ZISP</named-content>); • 1 ♀, Vladivostok, Okeanskaya, forest, 25.vii.2001 (S. Belokobylskij leg.) (<named-content xmlns:xlink="http://www.w3.org/1999/xlink" content-type="dwc:institutional_code" xlink:title="Zoological Institute of the Russian Academy of Sciences" xlink:href="http://grbio.org/institution/zoological-institute-russian-academy-sciences" xlink:type="simple">ZISP</named-content>); • 1 ♀, Vladivostok, Sedanka, forest, border of forest, 30.vii.2001 (S. Belokobylskij leg.) (<named-content xmlns:xlink="http://www.w3.org/1999/xlink" content-type="dwc:institutional_code" xlink:title="Zoological Institute of the Russian Academy of Sciences" xlink:href="http://grbio.org/institution/zoological-institute-russian-academy-sciences" xlink:type="simple">ZISP</named-content>).</p></tp:treatment-sec><tp:treatment-sec sec-type="diagnosis" id="SECID0EULEK"><title>Diagnosis.</title><p>Mandible small, tridentate, with very small and screwed upper tooth, with complete transverse and curved submedian carina. Paraclypeal fovea long, reaching or almost reaching inner margin of eyes. Mesoscutum always without mesoscutal pit; notauli present only in anterior half of mesoscutum; precoxal sulcus always developed; propodeum with wide and rather distinctly delineated by carina areola and with different types of sculpture but sometimes almost smooth. In fore wing, marginal cell never shortened; vein r originating from basal quarter of pterostigma; vein 2-SR always developed; veins m-cu and cu-a postfurcal; first subdiscal cell always closed postero-apically by vein CU1a. Metasoma of ♀ more or less distinctly compressed. Ovipo­sitor sheath shorter than metasoma.</p></tp:treatment-sec><tp:treatment-sec sec-type="remarks" id="SECID0EHNEK"><title>Remarks.</title><p>Five described species are known: one from the Palaearctic region (widely distributed from Ireland to Japan), two from Papua New Guinea (<xref ref-type="bibr" rid="B57">Peris-Felipo et al. 2020</xref>) and two from Brazil (<xref ref-type="bibr" rid="B13">Dias de Oliveira and Penteado-Dias 2023</xref>). This genus is closely related to <italic><tp:taxon-name><tp:taxon-name-part taxon-name-part-type="genus" reg="Orthostigma">Orthostigma</tp:taxon-name-part></tp:taxon-name></italic> according to its specialised mandibles. <xref ref-type="bibr" rid="B75">Wharton (2002)</xref> treated <italic><tp:taxon-name><tp:taxon-name-part taxon-name-part-type="genus" reg="Neorthostigma">Neorthostigma</tp:taxon-name-part></tp:taxon-name></italic> as a subgenus of <italic><tp:taxon-name><tp:taxon-name-part taxon-name-part-type="genus" reg="Orthostigma">Orthostigma</tp:taxon-name-part></tp:taxon-name></italic>. However, the combination of such important diagnostic characters such as the absence of eye-antennal socket sulcus, the large paraclypeal fovea reaching or almost reaching inner margin of eye, the usual absence of mesoscutal pit, the face and sometimes the mesoscutum entirely covered by dense setosity distinctly indicate a separate position of this taxon at the genus level (<xref ref-type="bibr" rid="B9">Belokobylskij et al. 2019</xref>; <xref ref-type="bibr" rid="B57">Peris-Felipo et al. 2020</xref>). Its hosts are still unknown.</p></tp:treatment-sec><ref-list><ref id="B28"><mixed-citation xmlns:xlink="http://www.w3.org/1999/xlink" xlink:type="simple"><person-group><name name-style="western"><surname>Fischer</surname><given-names>M</given-names></name></person-group> (<year>2001</year>) <article-title>Genaurer Studein an jüngst beschriebenen <tp:taxon-name><tp:taxon-name-part taxon-name-part-type="tribe">Dacnusini</tp:taxon-name-part></tp:taxon-name> aus dem Fernen Osten Russlands und weiteren Formen aus der Paläarktis (mit einem Anhang über <tp:taxon-name><tp:taxon-name-part taxon-name-part-type="tribe">Alysiini</tp:taxon-name-part></tp:taxon-name>) (<tp:taxon-name><tp:taxon-name-part taxon-name-part-type="order">Hymenoptera</tp:taxon-name-part></tp:taxon-name>, <tp:taxon-name><tp:taxon-name-part taxon-name-part-type="family">Braconidae</tp:taxon-name-part></tp:taxon-name>, <tp:taxon-name><tp:taxon-name-part taxon-name-part-type="subfamily">Alysiinae</tp:taxon-name-part></tp:taxon-name>).</article-title><source>Linzer biologische Beiträge</source><volume>33</volume>(<issue>1</issue>): <fpage>35</fpage>–<lpage>82</lpage>.</mixed-citation></ref><ref id="B75"><mixed-citation xmlns:xlink="http://www.w3.org/1999/xlink" xlink:type="simple"><person-group><name name-style="western"><surname>Wharton</surname><given-names>RA</given-names></name></person-group> (<year>2002</year>) <article-title>Revision of the Australian <tp:taxon-name><tp:taxon-name-part taxon-name-part-type="tribe">Alysiini</tp:taxon-name-part></tp:taxon-name> (<tp:taxon-name><tp:taxon-name-part taxon-name-part-type="order">Hymenoptera</tp:taxon-name-part></tp:taxon-name>: <tp:taxon-name><tp:taxon-name-part taxon-name-part-type="family">Braconidae</tp:taxon-name-part></tp:taxon-name>).</article-title><source>Invertebrate Systematics</source><volume>16</volume>: <fpage>7</fpage>–<lpage>105</lpage>. <ext-link xlink:href="10.1071/IT01012" ext-link-type="doi" xlink:type="simple">https://doi.org/10.1071/IT01012</ext-link></mixed-citation></ref><ref id="B8"><mixed-citation xmlns:xlink="http://www.w3.org/1999/xlink" xlink:type="simple"><person-group><name name-style="western"><surname>Belokobylskij</surname><given-names>SA</given-names></name><name name-style="western"><surname>Tobias</surname><given-names>VI</given-names></name></person-group> (<year>2007</year>) <article-title>Fam. <tp:taxon-name><tp:taxon-name-part taxon-name-part-type="family">Braconidae</tp:taxon-name-part></tp:taxon-name>. Subfam. <tp:taxon-name><tp:taxon-name-part taxon-name-part-type="subfamily">Alysiinae</tp:taxon-name-part></tp:taxon-name>. Group of genera closed to <italic><tp:taxon-name><tp:taxon-name-part taxon-name-part-type="genus">Aspilota</tp:taxon-name-part></tp:taxon-name></italic>.</article-title> In: <person-group><name name-style="western"><surname>Lelej</surname><given-names>AS</given-names></name></person-group> (<role>Ed.</role>) <issue-title>Key to the Insects of the Russian Far East.</issue-title><source><tp:taxon-name><tp:taxon-name-part taxon-name-part-type="order">Neuropteroidea</tp:taxon-name-part></tp:taxon-name>, <tp:taxon-name><tp:taxon-name-part taxon-name-part-type="order">Mecoptera</tp:taxon-name-part></tp:taxon-name>, <tp:taxon-name><tp:taxon-name-part taxon-name-part-type="order">Hymenoptera</tp:taxon-name-part></tp:taxon-name>. Vol. IV, pt 5. Dal’nauka, Vladivostok</source>, <fpage>9</fpage>–<lpage>133</lpage>. [In Russian]</mixed-citation></ref><ref id="B76"><mixed-citation xmlns:xlink="http://www.w3.org/1999/xlink" xlink:type="simple"><person-group><name name-style="western"><surname>Yu</surname><given-names>DS</given-names></name><name name-style="western"><surname>van Achterberg</surname><given-names>C</given-names></name><name name-style="western"><surname>Horstmann</surname><given-names>K</given-names></name></person-group> (<year>2016</year>) Taxapad 2016, <tp:taxon-name><tp:taxon-name-part taxon-name-part-type="superfamily">Ichneumonoidea</tp:taxon-name-part></tp:taxon-name> 2015. Database on flash-drive. Ottawa, Ontario.</mixed-citation></ref><ref id="B9"><mixed-citation xmlns:xlink="http://www.w3.org/1999/xlink" xlink:type="simple"><person-group><name name-style="western"><surname>Belokobylskij</surname><given-names>SA</given-names></name><name name-style="western"><surname>Kotenko</surname><given-names>AG</given-names></name><name name-style="western"><surname>Samartsev</surname><given-names>KG</given-names></name></person-group> (<year>2019</year>) <article-title>Family <tp:taxon-name><tp:taxon-name-part taxon-name-part-type="family">Braconidae</tp:taxon-name-part></tp:taxon-name>.</article-title> In: <person-group><name name-style="western"><surname>Belokobylskij</surname><given-names>SA</given-names></name><name name-style="western"><surname>Samartsev</surname><given-names>KG</given-names></name><name name-style="western"><surname>Il’inskaya</surname><given-names>AS</given-names></name></person-group> (<role>Eds</role>) <issue-title>Annotated catalogue of the Hymenoptera of Russia. Volume II. Apocrita: Parasitica. Proceedings of the Zoological Institute of the Russian Academy of Sciences.</issue-title><source>Supplement</source><volume>8</volume>: <fpage>200</fpage>–<lpage>329</lpage>. DOI: <ext-link xlink:href="10.31610/trudyzin/2019.supl.8.5" ext-link-type="doi" xlink:type="simple">https://doi.org/10.31610/trudyzin/2019.supl.8.5</ext-link></mixed-citation></ref><ref id="B57"><mixed-citation xmlns:xlink="http://www.w3.org/1999/xlink" xlink:type="simple"><person-group><name name-style="western"><surname>Peris-Felipo</surname><given-names>FJ</given-names></name><name name-style="western"><surname>Stigenberg</surname><given-names>J</given-names></name><name name-style="western"><surname>Quicke</surname><given-names>D</given-names></name><name name-style="western"><surname>Belokobylskij</surname><given-names>SA</given-names></name></person-group> (<year>2020</year>) <article-title>Revision of <italic><tp:taxon-name><tp:taxon-name-part taxon-name-part-type="genus">Neorthostigma</tp:taxon-name-part></tp:taxon-name></italic> Belokobylskij, 1998 (<tp:taxon-name><tp:taxon-name-part taxon-name-part-type="order">Hymenoptera</tp:taxon-name-part></tp:taxon-name>, <tp:taxon-name><tp:taxon-name-part taxon-name-part-type="family">Braconidae</tp:taxon-name-part></tp:taxon-name>, <tp:taxon-name><tp:taxon-name-part taxon-name-part-type="subfamily">Alysiinae</tp:taxon-name-part></tp:taxon-name>) with description of a new species from Papua New Guinea.</article-title><source>Journal of <tp:taxon-name><tp:taxon-name-part taxon-name-part-type="order">Hymenoptera</tp:taxon-name-part></tp:taxon-name> Research</source><volume>80</volume>: <fpage>31</fpage>–<lpage>47</lpage>. <ext-link xlink:href="10.3897/jhr.80.58737" ext-link-type="doi" xlink:type="simple">https://doi.org/10.3897/jhr.80.58737</ext-link></mixed-citation></ref><ref id="B13"><mixed-citation xmlns:xlink="http://www.w3.org/1999/xlink" xlink:type="simple"><person-group><name name-style="western"><surname>Dias de Oliveira</surname><given-names>F</given-names></name><name name-style="western"><surname>Penteado-Dias</surname><given-names>AM</given-names></name></person-group> (<year>2023</year>) <article-title>First record of <italic><tp:taxon-name><tp:taxon-name-part taxon-name-part-type="genus">Neorthostigma</tp:taxon-name-part></tp:taxon-name></italic> Belokobylskij (<tp:taxon-name><tp:taxon-name-part taxon-name-part-type="order">Hymenoptera</tp:taxon-name-part></tp:taxon-name>: <tp:taxon-name><tp:taxon-name-part taxon-name-part-type="family">Braconidae</tp:taxon-name-part></tp:taxon-name>: <tp:taxon-name><tp:taxon-name-part taxon-name-part-type="subfamily">Alysiinae</tp:taxon-name-part></tp:taxon-name>) from Neotropical region with description of two new species.</article-title><source>Zootaxa</source><volume>5231</volume>(<issue>4</issue>): <fpage>481</fpage>–<lpage>490</lpage>. <ext-link xlink:href="10.11646/zootaxa.5231.4.9" ext-link-type="doi" xlink:type="simple">https://doi.org/10.11646/zootaxa.5231.4.9</ext-link></mixed-citation></ref></ref-list></tp:taxon-treatment>
