# Supplementary material for: ﻿Review of the genera and subgenera of the subtribe Aspilotina (Hymenoptera, Braconidae, Alysiinae), with a new illustrated key
Source: Zookeys. 2025 Feb 26;1229:133–200. doi: 10.3897/zookeys.1229.142489 (PMC11883488; doi:10.3897/zookeys.1229.142489)
Supplement: XML Treatment for Orthostigma [file zookeys.1229.142489-treatment19.xml]

<!DOCTYPE tp:taxon-treatment
  PUBLIC "-//TaxonX//DTD Taxonomic Treatment Publishing DTD v0 20100105//EN" "tax-treatment-NSO.dtd">
<tp:taxon-treatment xmlns:tp="http://www.plazi.org/taxpub"><tp:treatment-meta><kwd-group><label>Taxon classification</label><kwd>
                  <named-content content-type="kingdom">Animalia</named-content>
                </kwd><kwd>
                  <named-content content-type="order">Hymenoptera</named-content>
                </kwd><kwd>
                  <named-content content-type="family">Braconidae</named-content>
                </kwd></kwd-group><mixed-citation publication-type="journal"><person-group><name><surname>Peris-Felipo</surname><given-names>Francisco Javier</given-names></name><name><surname>Santa</surname><given-names>Fernando</given-names></name><name><surname>van Achterberg</surname><given-names>Cornelis</given-names></name><name><surname>Belokobylskij</surname><given-names>Sergey A.</given-names></name></person-group><article-title>﻿Review of the genera and subgenera of the subtribe <tp:taxon-name><tp:taxon-name-part taxon-name-part-type="subtribe">Aspilotina</tp:taxon-name-part></tp:taxon-name> (<tp:taxon-name><tp:taxon-name-part taxon-name-part-type="order">Hymenoptera</tp:taxon-name-part></tp:taxon-name>, <tp:taxon-name><tp:taxon-name-part taxon-name-part-type="family">Braconidae</tp:taxon-name-part></tp:taxon-name>, <tp:taxon-name><tp:taxon-name-part taxon-name-part-type="subfamily">Alysiinae</tp:taxon-name-part></tp:taxon-name>), with a new illustrated key</article-title><source>Zookeys</source><day>26</day><month>02</month><year>2025</year><volume>1229</volume><fpage>133</fpage><lpage>200</lpage><pub-id pub-id-type="doi">10.3897/zookeys.1229.142489</pub-id></mixed-citation></tp:treatment-meta><tp:nomenclature><label>﻿Genus</label><tp:taxon-name>
                <object-id xmlns:xlink="http://www.w3.org/1999/xlink" content-type="arpha" xlink:type="simple">8F55F37A-359B-5410-9A2B-F02015796AC4</object-id>
                <tp:taxon-name-part taxon-name-part-type="genus" reg="Orthostigma">Orthostigma</tp:taxon-name-part>
              </tp:taxon-name><tp:taxon-authority>Ratzeburg, 1844</tp:taxon-authority><xref ref-type="fig" rid="F34">Figs 34</xref><xref ref-type="fig" rid="F35">, 35</xref><xref ref-type="fig" rid="F36">, 36</xref><xref ref-type="fig" rid="F37">, 37</xref><xref ref-type="fig" rid="F38">, 38</xref><xref ref-type="fig" rid="F39">, 39</xref><xref ref-type="fig" rid="F40">, 40</xref><xref ref-type="fig" rid="F41">, 41</xref><tp:nomenclature-citation-list><tp:nomenclature-citation><tp:taxon-name>
                    <tp:taxon-name-part taxon-name-part-type="genus" reg="Orthostigma">Orthostigma</tp:taxon-name-part>
                  </tp:taxon-name><comment>Ratzeburg, 1844: 53; <xref ref-type="bibr" rid="B39">Königsmann 1969</xref>: 2; <xref ref-type="bibr" rid="B60">Shenefelt 1974</xref>: 997; <xref ref-type="bibr" rid="B73">Wharton 1980</xref>: 85; <xref ref-type="bibr" rid="B63">Tobias 1986</xref>: 117; <xref ref-type="bibr" rid="B69">van Achterberg 1988</xref>: 44; <xref ref-type="bibr" rid="B12">Chen and Wu 1994</xref>: 99; <xref ref-type="bibr" rid="B25">Fischer 1995</xref>: 670; <xref ref-type="bibr" rid="B1">Belokobylskij 1998a</xref>: 209; <xref ref-type="bibr" rid="B29">Fischer 2002</xref>: 102; <xref ref-type="bibr" rid="B75">Wharton 2002</xref>: 91; <xref ref-type="bibr" rid="B8">Belokobylskij and Tobias 2007</xref>: 10; <xref ref-type="bibr" rid="B76">Yu et al. 2016</xref>; <xref ref-type="bibr" rid="B78">Zhu et al. 2017</xref>: 68.</comment></tp:nomenclature-citation><tp:nomenclature-citation><tp:taxon-name>
                    <tp:taxon-name-part taxon-name-part-type="genus" reg="Orthostigma"/>
                    <tp:taxon-name-part taxon-name-part-type="subgenus" reg="Africostigma">Africostigma</tp:taxon-name-part>
                  </tp:taxon-name><comment>Fischer, 1995: 677 (as subgenus of <tp:taxon-name><tp:taxon-name-part taxon-name-part-type="genus" reg="Orthostigma">Orthostigma</tp:taxon-name-part></tp:taxon-name>); <xref ref-type="bibr" rid="B76">Yu et al. 2016</xref>; <xref ref-type="bibr" rid="B48">Peris-Felipo and Belokobylskij 2020</xref>: 411.</comment></tp:nomenclature-citation><tp:nomenclature-citation><tp:taxon-name>
                    <tp:taxon-name-part taxon-name-part-type="genus" reg="Orthostigma"/>
                    <tp:taxon-name-part taxon-name-part-type="subgenus" reg="Patrisaspilota">Patrisaspilota</tp:taxon-name-part>
                  </tp:taxon-name><comment>Fischer, 1995: 721; <xref ref-type="bibr" rid="B29">Fischer 2002</xref>: 102; <xref ref-type="bibr" rid="B31">2004</xref>: 78; <xref ref-type="bibr" rid="B32">2010</xref>: 636; <xref ref-type="bibr" rid="B75">Wharton 2002</xref>: 91 (as subgenus of <tp:taxon-name><tp:taxon-name-part taxon-name-part-type="genus" reg="Orthostigma">Orthostigma</tp:taxon-name-part></tp:taxon-name>); <xref ref-type="bibr" rid="B76">Yu et al. 2016</xref>; <xref ref-type="bibr" rid="B56">Peris-Felipo et al. 2019</xref>: 366; <xref ref-type="bibr" rid="B48">Peris-Felipo and Belokobylskij 2020</xref>: 412.</comment></tp:nomenclature-citation><tp:nomenclature-citation><tp:taxon-name>
                    <tp:taxon-name-part taxon-name-part-type="genus" reg="Orthostigma"/>
                    <tp:taxon-name-part taxon-name-part-type="subgenus" reg="Whartonstigma">Whartonstigma</tp:taxon-name-part>
                  </tp:taxon-name><comment>Peris-Felipo in <xref ref-type="bibr" rid="B48">Peris-Felipo and Belokobylskij 2020</xref>: 412 (as subgenus of <tp:taxon-name><tp:taxon-name-part taxon-name-part-type="genus" reg="Orthostigma">Orthostigma</tp:taxon-name-part></tp:taxon-name>).</comment></tp:nomenclature-citation></tp:nomenclature-citation-list></tp:nomenclature><tp:treatment-sec sec-type="type species" id="SECID0EIYEK"><title>Type species.</title><p><italic><tp:taxon-name><tp:taxon-name-part taxon-name-part-type="genus" reg="Aphidius">Aphidius</tp:taxon-name-part><tp:taxon-name-part taxon-name-part-type="species" reg="flavipes">flavipes</tp:taxon-name-part></tp:taxon-name></italic> Ratzeburg, 1844: 71, by monotypy.</p></tp:treatment-sec><tp:treatment-sec sec-type="Synonyms" id="SECID0EZYEK"><title>Synonyms.</title><p><italic><tp:taxon-name><tp:taxon-name-part taxon-name-part-type="genus" reg="Delocarpa">Delocarpa</tp:taxon-name-part></tp:taxon-name></italic> Foerster, 1863; <italic><tp:taxon-name><tp:taxon-name-part taxon-name-part-type="genus" reg="Ischnocarpa">Ischnocarpa</tp:taxon-name-part></tp:taxon-name></italic> Foerster, 1863; <italic><tp:taxon-name><tp:taxon-name-part taxon-name-part-type="genus" reg="Patrisaspilota">Patrisaspilota</tp:taxon-name-part></tp:taxon-name></italic> Fischer, 1995; <italic><tp:taxon-name><tp:taxon-name-part taxon-name-part-type="genus" reg="Africostigma">Africostigma</tp:taxon-name-part></tp:taxon-name></italic> Fischer, 1995; <italic><tp:taxon-name><tp:taxon-name-part taxon-name-part-type="genus" reg="Orthostigma"/><tp:taxon-name-part taxon-name-part-type="subgenus" reg="Whartonstigma">Whartonstigma</tp:taxon-name-part></tp:taxon-name></italic> Peris-Felipo, 2020.</p></tp:treatment-sec><tp:treatment-sec sec-type="diagnosis" id="SECID0EC1EK"><title>Diagnosis.</title><p>Mandible small, tridentate and with a wide ventral lobe as third tooth, with complete submedial transverse curved carina. Paraclypeal fovea short, far distant from inner margin of eyes. First flagellar segment usually longer or sometimes as long as second flagellar segment (slightly shorter in subgenus <tp:taxon-name><tp:taxon-name-part taxon-name-part-type="genus" reg="Orthostigma"/><tp:taxon-name-part taxon-name-part-type="subgenus" reg="Africostigma">Africostigma</tp:taxon-name-part></tp:taxon-name>). Mesoscutum usually with mesoscutal pit; notauli often present only in anterior part of mesoscutum, but in subgenus <tp:taxon-name><tp:taxon-name-part taxon-name-part-type="genus" reg="Orthostigma"/><tp:taxon-name-part taxon-name-part-type="subgenus" reg="Patrisaspilota">Patrisaspilota</tp:taxon-name-part></tp:taxon-name> notauli almost reaching mesoscutal pit; precoxal sulcus always present; propodeum usually with different types of sculpture and sometimes with longitudinal or transverse carinae, rarely almost smooth. In fore wing, marginal cell never shortened; vein r originating from basal quarter of pterostigma; vein 2-SR usually distinctly sclerotised (but absent in subgenus <tp:taxon-name><tp:taxon-name-part taxon-name-part-type="genus" reg="Orthostigma"/><tp:taxon-name-part taxon-name-part-type="subgenus" reg="Whartonstigma">Whartonstigma</tp:taxon-name-part></tp:taxon-name>); veins m-cu and cu-a postfurcal; first subdiscal cell always closed postero-apically by vein CU1a. Metasoma of ♀ more or less distinctly laterally compressed. Ovipositor sheath usually not longer than metasoma.</p></tp:treatment-sec><tp:treatment-sec sec-type="remarks" id="SECID0E52EK"><title>Remarks.</title><p>This genus includes more than 60 described species and is easily separated from other genera in the <italic><tp:taxon-name><tp:taxon-name-part taxon-name-part-type="genus" reg="Aspilota">Aspilota</tp:taxon-name-part></tp:taxon-name></italic> group by the presence of the peculiar structure of mandible with complete transverse and curved submedial carina and usually wide lobe-shaped third tooth.</p><p>Currently four subgenera are recognised within this genus, <italic><tp:taxon-name><tp:taxon-name-part taxon-name-part-type="genus" reg="Africostigma">Africostigma</tp:taxon-name-part></tp:taxon-name></italic> Fischer, 1995, <italic><tp:taxon-name><tp:taxon-name-part taxon-name-part-type="genus" reg="Orthostigma">Orthostigma</tp:taxon-name-part></tp:taxon-name></italic> sensu stricto, <italic><tp:taxon-name><tp:taxon-name-part taxon-name-part-type="genus" reg="Patrisaspilota">Patrisaspilota</tp:taxon-name-part></tp:taxon-name></italic> Fischer, 1995, and <italic><tp:taxon-name><tp:taxon-name-part taxon-name-part-type="genus" reg="Orthostigma"/><tp:taxon-name-part taxon-name-part-type="subgenus" reg="Whartonstigma">Whartonstigma</tp:taxon-name-part></tp:taxon-name></italic> Peris-Felipo, 2020 (<xref ref-type="bibr" rid="B48">Peris-Felipo and Belokobylskij 2020</xref>).</p></tp:treatment-sec><tp:treatment-sec><!--Section generated to contain objects referenced in tp:taxon-treatment.--><fig id="F34" position="float" orientation="portrait"><object-id xmlns:xlink="http://www.w3.org/1999/xlink" content-type="doi" xlink:type="simple">10.3897/zookeys.1229.142489.figure34</object-id><object-id xmlns:xlink="http://www.w3.org/1999/xlink" content-type="arpha" xlink:type="simple">6F79B0E1-3DE6-5B18-941E-05A1A238AA2F</object-id><label>Figure 34.</label><caption><p><tp:taxon-name><tp:taxon-name-part taxon-name-part-type="genus" reg="Orthostigma">Orthostigma</tp:taxon-name-part> (<tp:taxon-name-part taxon-name-part-type="subgenus" reg="Africostigma">Africostigma</tp:taxon-name-part>) <tp:taxon-name-part taxon-name-part-type="species" reg="karkloofense">karkloofense</tp:taxon-name-part></tp:taxon-name> Fischer, 1995 (holotype, female) <bold>A</bold> habitus, lateral view <bold>B</bold> head and mesosoma, lateral view <bold>C</bold> mandible <bold>D</bold> antenna <bold>E</bold> head, front view <bold>F</bold> head, dorsal view.</p></caption><graphic xmlns:xlink="http://www.w3.org/1999/xlink" xlink:href="zookeys-1229-133_article-142489__-g034.jpg" position="float" orientation="portrait" xlink:type="simple" id="oo_1263621.jpg"><uri content-type="original_file" xlink:type="simple">https://binary.pensoft.net/fig/1263621</uri></graphic></fig><fig id="F35" position="float" orientation="portrait"><object-id xmlns:xlink="http://www.w3.org/1999/xlink" content-type="doi" xlink:type="simple">10.3897/zookeys.1229.142489.figure35</object-id><object-id xmlns:xlink="http://www.w3.org/1999/xlink" content-type="arpha" xlink:type="simple">E4E0DE93-B041-56AC-8C5A-25559C58A8D0</object-id><label>Figure 35.</label><caption><p><tp:taxon-name><tp:taxon-name-part taxon-name-part-type="genus" reg="Orthostigma">Orthostigma</tp:taxon-name-part> (<tp:taxon-name-part taxon-name-part-type="subgenus" reg="Africostigma">Africostigma</tp:taxon-name-part>) <tp:taxon-name-part taxon-name-part-type="species" reg="karkloofense">karkloofense</tp:taxon-name-part></tp:taxon-name> Fischer, 1995 (holotype, female) <bold>A</bold> mesonotum, dorsal view <bold>B</bold> propodeum <bold>C</bold> legs, metasoma and ovipositor, lateral view <bold>D</bold> first metasomal tergite, dorsal view <bold>E</bold> fore and hind wings.</p></caption><graphic xmlns:xlink="http://www.w3.org/1999/xlink" xlink:href="zookeys-1229-133_article-142489__-g035.jpg" position="float" orientation="portrait" xlink:type="simple" id="oo_1263622.jpg"><uri content-type="original_file" xlink:type="simple">https://binary.pensoft.net/fig/1263622</uri></graphic></fig><fig id="F36" position="float" orientation="portrait"><object-id xmlns:xlink="http://www.w3.org/1999/xlink" content-type="doi" xlink:type="simple">10.3897/zookeys.1229.142489.figure36</object-id><object-id xmlns:xlink="http://www.w3.org/1999/xlink" content-type="arpha" xlink:type="simple">5B961505-B58C-56FA-8481-7708453CC66B</object-id><label>Figure 36.</label><caption><p><tp:taxon-name><tp:taxon-name-part taxon-name-part-type="genus" reg="Orthostigma">Orthostigma</tp:taxon-name-part> (<tp:taxon-name-part taxon-name-part-type="subgenus" reg="Orthostigma">Orthostigma</tp:taxon-name-part>) <tp:taxon-name-part taxon-name-part-type="species" reg="mandibulare">mandibulare</tp:taxon-name-part></tp:taxon-name> (Tobias, 1962) (female) <bold>A</bold> habitus, lateral view <bold>B</bold> head and mesosoma, lateral view <bold>C</bold> mandible <bold>D</bold> antenna <bold>E</bold> head, front view <bold>F</bold> head and messonotum, dorsal view.</p></caption><graphic xmlns:xlink="http://www.w3.org/1999/xlink" xlink:href="zookeys-1229-133_article-142489__-g036.jpg" position="float" orientation="portrait" xlink:type="simple" id="oo_1263623.jpg"><uri content-type="original_file" xlink:type="simple">https://binary.pensoft.net/fig/1263623</uri></graphic></fig><fig id="F37" position="float" orientation="portrait"><object-id xmlns:xlink="http://www.w3.org/1999/xlink" content-type="doi" xlink:type="simple">10.3897/zookeys.1229.142489.figure37</object-id><object-id xmlns:xlink="http://www.w3.org/1999/xlink" content-type="arpha" xlink:type="simple">11EB371F-5720-50B5-84D7-45303727DFB7</object-id><label>Figure 37.</label><caption><p><tp:taxon-name><tp:taxon-name-part taxon-name-part-type="genus" reg="Orthostigma">Orthostigma</tp:taxon-name-part> (<tp:taxon-name-part taxon-name-part-type="subgenus" reg="Orthostigma">Orthostigma</tp:taxon-name-part>) <tp:taxon-name-part taxon-name-part-type="species" reg="mandibulare">mandibulare</tp:taxon-name-part></tp:taxon-name> (Tobias, 1962) (female) <bold>A</bold> propodeum, and metasomal tergites, dorsal view <bold>B</bold> legs, metasoma and ovipositor, lateral view <bold>C</bold> fore and hind wings.</p></caption><graphic xmlns:xlink="http://www.w3.org/1999/xlink" xlink:href="zookeys-1229-133_article-142489__-g037.jpg" position="float" orientation="portrait" xlink:type="simple" id="oo_1263624.jpg"><uri content-type="original_file" xlink:type="simple">https://binary.pensoft.net/fig/1263624</uri></graphic></fig><fig id="F38" position="float" orientation="portrait"><object-id xmlns:xlink="http://www.w3.org/1999/xlink" content-type="doi" xlink:type="simple">10.3897/zookeys.1229.142489.figure38</object-id><object-id xmlns:xlink="http://www.w3.org/1999/xlink" content-type="arpha" xlink:type="simple">0404330A-F572-5C7C-BB9A-AB1EC6853040</object-id><label>Figure 38.</label><caption><p><tp:taxon-name><tp:taxon-name-part taxon-name-part-type="genus" reg="Orthostigma">Orthostigma</tp:taxon-name-part> (<tp:taxon-name-part taxon-name-part-type="subgenus" reg="Patrisaspilota">Patrisaspilota</tp:taxon-name-part>) <tp:taxon-name-part taxon-name-part-type="species" reg="multicarinatum">multicarinatum</tp:taxon-name-part></tp:taxon-name> Tobias, 1990 (holotype, female) <bold>A</bold> habitus, lateral view <bold>B</bold> head and mesosoma, lateral view <bold>C</bold> mandible <bold>D</bold> antenna <bold>E</bold> head, front view <bold>F</bold> head, dorsal view.</p></caption><graphic xmlns:xlink="http://www.w3.org/1999/xlink" xlink:href="zookeys-1229-133_article-142489__-g038.jpg" position="float" orientation="portrait" xlink:type="simple" id="oo_1263625.jpg"><uri content-type="original_file" xlink:type="simple">https://binary.pensoft.net/fig/1263625</uri></graphic></fig><fig id="F39" position="float" orientation="portrait"><object-id xmlns:xlink="http://www.w3.org/1999/xlink" content-type="doi" xlink:type="simple">10.3897/zookeys.1229.142489.figure39</object-id><object-id xmlns:xlink="http://www.w3.org/1999/xlink" content-type="arpha" xlink:type="simple">950AE8F6-4B14-544B-B4DC-8CFB97E593FE</object-id><label>Figure 39.</label><caption><p><tp:taxon-name><tp:taxon-name-part taxon-name-part-type="genus" reg="Orthostigma">Orthostigma</tp:taxon-name-part> (<tp:taxon-name-part taxon-name-part-type="subgenus" reg="Patrisaspilota">Patrisaspilota</tp:taxon-name-part>) <tp:taxon-name-part taxon-name-part-type="species" reg="multicarinatum">multicarinatum</tp:taxon-name-part></tp:taxon-name> Tobias, 1990 (holotype, female) <bold>A</bold> mesonotum, dorsal view <bold>B</bold> propodeum <bold>C</bold> first metasomal tergite <bold>D</bold> legs, metasoma and ovipositor, lateral view <bold>E</bold> fore and hind wings.</p></caption><graphic xmlns:xlink="http://www.w3.org/1999/xlink" xlink:href="zookeys-1229-133_article-142489__-g039.jpg" position="float" orientation="portrait" xlink:type="simple" id="oo_1263626.jpg"><uri content-type="original_file" xlink:type="simple">https://binary.pensoft.net/fig/1263626</uri></graphic></fig><fig id="F40" position="float" orientation="portrait"><object-id xmlns:xlink="http://www.w3.org/1999/xlink" content-type="doi" xlink:type="simple">10.3897/zookeys.1229.142489.figure40</object-id><object-id xmlns:xlink="http://www.w3.org/1999/xlink" content-type="arpha" xlink:type="simple">9271FEE2-4C48-5502-9C03-81DACA5AFAF5</object-id><label>Figure 40.</label><caption><p><tp:taxon-name><tp:taxon-name-part taxon-name-part-type="genus" reg="Orthostigma">Orthostigma</tp:taxon-name-part> (<tp:taxon-name-part taxon-name-part-type="subgenus" reg="Whartonstigma">Whartonstigma</tp:taxon-name-part>) <tp:taxon-name-part taxon-name-part-type="species" reg="gallowagi">gallowagi</tp:taxon-name-part></tp:taxon-name><xref ref-type="bibr" rid="B75">Wharton 2002</xref> (holotype, female) <bold>A</bold> habitus, lateral view <bold>B</bold> head and mesosoma, lateral view <bold>C</bold> mandible <bold>D</bold> antenna <bold>E</bold> head, front view <bold>F</bold> head and mesonotum, dorsal view.</p></caption><graphic xmlns:xlink="http://www.w3.org/1999/xlink" xlink:href="zookeys-1229-133_article-142489__-g040.jpg" position="float" orientation="portrait" xlink:type="simple" id="oo_1263627.jpg"><uri content-type="original_file" xlink:type="simple">https://binary.pensoft.net/fig/1263627</uri></graphic></fig><fig id="F41" position="float" orientation="portrait"><object-id xmlns:xlink="http://www.w3.org/1999/xlink" content-type="doi" xlink:type="simple">10.3897/zookeys.1229.142489.figure41</object-id><object-id xmlns:xlink="http://www.w3.org/1999/xlink" content-type="arpha" xlink:type="simple">217E3FAC-14E3-50C8-A4BB-2A53088C18A5</object-id><label>Figure 41.</label><caption><p><tp:taxon-name><tp:taxon-name-part taxon-name-part-type="genus" reg="Orthostigma">Orthostigma</tp:taxon-name-part> (<tp:taxon-name-part taxon-name-part-type="subgenus" reg="Whartonstigma">Whartonstigma</tp:taxon-name-part>) <tp:taxon-name-part taxon-name-part-type="species" reg="gallowagi">gallowagi</tp:taxon-name-part></tp:taxon-name><xref ref-type="bibr" rid="B75">Wharton 2002</xref> (holotype, female) <bold>A</bold> propodeum <bold>B</bold> legs, metasoma and ovipositor, lateral view <bold>C</bold> first metasomal tergite <bold>D</bold> fore and hind wings.</p></caption><graphic xmlns:xlink="http://www.w3.org/1999/xlink" xlink:href="zookeys-1229-133_article-142489__-g041.jpg" position="float" orientation="portrait" xlink:type="simple" id="oo_1263628.jpg"><uri content-type="original_file" xlink:type="simple">https://binary.pensoft.net/fig/1263628</uri></graphic></fig></tp:treatment-sec><ref-list><ref id="B75"><mixed-citation xmlns:xlink="http://www.w3.org/1999/xlink" xlink:type="simple"><person-group><name name-style="western"><surname>Wharton</surname><given-names>RA</given-names></name></person-group> (<year>2002</year>) <article-title>Revision of the Australian <tp:taxon-name><tp:taxon-name-part taxon-name-part-type="tribe">Alysiini</tp:taxon-name-part></tp:taxon-name> (<tp:taxon-name><tp:taxon-name-part taxon-name-part-type="order">Hymenoptera</tp:taxon-name-part></tp:taxon-name>: <tp:taxon-name><tp:taxon-name-part taxon-name-part-type="family">Braconidae</tp:taxon-name-part></tp:taxon-name>).</article-title><source>Invertebrate Systematics</source><volume>16</volume>: <fpage>7</fpage>–<lpage>105</lpage>. <ext-link xlink:href="10.1071/IT01012" ext-link-type="doi" xlink:type="simple">https://doi.org/10.1071/IT01012</ext-link></mixed-citation></ref><ref id="B39"><mixed-citation xmlns:xlink="http://www.w3.org/1999/xlink" xlink:type="simple"><person-group><name name-style="western"><surname>Königsmann</surname><given-names>E</given-names></name></person-group> (<year>1969</year>) <article-title>Beitrag zur Revision der Gattung <italic><tp:taxon-name><tp:taxon-name-part taxon-name-part-type="genus">Orthostigma</tp:taxon-name-part></tp:taxon-name></italic> (<tp:taxon-name><tp:taxon-name-part taxon-name-part-type="order">Hymenoptera</tp:taxon-name-part></tp:taxon-name>, <tp:taxon-name><tp:taxon-name-part taxon-name-part-type="family">Braconidae</tp:taxon-name-part></tp:taxon-name>).</article-title><source>Deutsche entomologische Zeitschrift</source><volume>16</volume>: <fpage>1</fpage>–<lpage>53</lpage>. <ext-link xlink:href="10.1002/mmnd.19690160102" ext-link-type="doi" xlink:type="simple">https://doi.org/10.1002/mmnd.19690160102</ext-link></mixed-citation></ref><ref id="B60"><mixed-citation xmlns:xlink="http://www.w3.org/1999/xlink" xlink:type="simple"><person-group><name name-style="western"><surname>Shenefelt</surname><given-names>RD</given-names></name></person-group> (<year>1974</year>) Pars II. <tp:taxon-name><tp:taxon-name-part taxon-name-part-type="family">Braconidae</tp:taxon-name-part></tp:taxon-name> 7. <tp:taxon-name><tp:taxon-name-part taxon-name-part-type="subfamily">Alysiinae</tp:taxon-name-part></tp:taxon-name>. In van der Vecht, J. and Shenefelt R. D., Hymenopterorum Catalogus (nova editio). Dr. W. Junk, The Hague, 937–1113.</mixed-citation></ref><ref id="B73"><mixed-citation xmlns:xlink="http://www.w3.org/1999/xlink" xlink:type="simple"><person-group><name name-style="western"><surname>Wharton</surname><given-names>RA</given-names></name></person-group> (<year>1980</year>) <article-title>Review of New World <tp:taxon-name><tp:taxon-name-part taxon-name-part-type="tribe">Alysiini</tp:taxon-name-part></tp:taxon-name> (<tp:taxon-name><tp:taxon-name-part taxon-name-part-type="order">Hymenoptera</tp:taxon-name-part></tp:taxon-name>: <tp:taxon-name><tp:taxon-name-part taxon-name-part-type="family">Braconidae</tp:taxon-name-part></tp:taxon-name>) with discussion of generic relationships within the tribe.</article-title><source>University of California Publications in Entomology</source><volume>88</volume>: <fpage>1</fpage>–<lpage>104</lpage>.</mixed-citation></ref><ref id="B63"><mixed-citation xmlns:xlink="http://www.w3.org/1999/xlink" xlink:type="simple"><person-group><name name-style="western"><surname>Tobias</surname><given-names>VI</given-names></name></person-group> (<year>1986</year>) <article-title>Subfamily <tp:taxon-name><tp:taxon-name-part taxon-name-part-type="subfamily">Alysiinae</tp:taxon-name-part></tp:taxon-name>.</article-title> In: <person-group><name name-style="western"><surname>Medvedev</surname><given-names>GS</given-names></name></person-group> (<role>Ed.</role>) <issue-title>Opredelitel’ nasekomykh Evropeyskoy chasti SSSR [Key to insects of the USSR European part], Vol.</issue-title><source>3, Part 5, Nauka, Leningrad</source>, <fpage>100</fpage>–<lpage>231</lpage>. [In Russian] <ext-link xlink:href="10.5962/bhl.title.46334" ext-link-type="doi" xlink:type="simple">https://doi.org/10.5962/bhl.title.46334</ext-link></mixed-citation></ref><ref id="B69"><mixed-citation xmlns:xlink="http://www.w3.org/1999/xlink" xlink:type="simple"><person-group><name name-style="western"><surname>van Achterberg</surname><given-names>C</given-names></name></person-group> (<year>1988</year>) <article-title>The genera of the <italic><tp:taxon-name><tp:taxon-name-part taxon-name-part-type="genus">Aspilota</tp:taxon-name-part></tp:taxon-name></italic>-group and some descriptions of fungicolous <tp:taxon-name><tp:taxon-name-part taxon-name-part-type="tribe">Alysiini</tp:taxon-name-part></tp:taxon-name> from the Netherlands (<tp:taxon-name><tp:taxon-name-part taxon-name-part-type="order">Hymenoptera</tp:taxon-name-part></tp:taxon-name>: <tp:taxon-name><tp:taxon-name-part taxon-name-part-type="family">Braconidae</tp:taxon-name-part></tp:taxon-name>: <tp:taxon-name><tp:taxon-name-part taxon-name-part-type="subfamily">Alysiinae</tp:taxon-name-part></tp:taxon-name>).</article-title><source>Zoologische Verhandelingen Leiden</source><volume>247</volume>: <fpage>1</fpage>–<lpage>88</lpage>.</mixed-citation></ref><ref id="B12"><mixed-citation xmlns:xlink="http://www.w3.org/1999/xlink" xlink:type="simple"><person-group><name name-style="western"><surname>Chen</surname><given-names>JH</given-names></name><name name-style="western"><surname>Wu</surname><given-names>ZS</given-names></name></person-group> (<year>1994</year>) <source>The <tp:taxon-name><tp:taxon-name-part taxon-name-part-type="tribe">Alysiini</tp:taxon-name-part></tp:taxon-name> of China (<tp:taxon-name><tp:taxon-name-part taxon-name-part-type="order">Hymenoptera</tp:taxon-name-part></tp:taxon-name>: <tp:taxon-name><tp:taxon-name-part taxon-name-part-type="family">Braconidae</tp:taxon-name-part></tp:taxon-name>: <tp:taxon-name><tp:taxon-name-part taxon-name-part-type="subfamily">Alysiinae</tp:taxon-name-part></tp:taxon-name>).</source><publisher-name>China Agricultural Press</publisher-name>, <publisher-loc>Fuzhou</publisher-loc>, <size units="page">218 pp</size>. [In Chinese, with English summary]</mixed-citation></ref><ref id="B25"><mixed-citation xmlns:xlink="http://www.w3.org/1999/xlink" xlink:type="simple"><person-group><name name-style="western"><surname>Fischer</surname><given-names>M</given-names></name></person-group> (<year>1995</year>) <article-title>Uber die altweltlichen <italic><tp:taxon-name><tp:taxon-name-part taxon-name-part-type="genus">Orthostigma</tp:taxon-name-part></tp:taxon-name></italic>–Arten und Erganzungen zur <italic><tp:taxon-name><tp:taxon-name-part taxon-name-part-type="genus">Aspilota</tp:taxon-name-part></tp:taxon-name></italic>–Gattungsgruppe (<tp:taxon-name><tp:taxon-name-part taxon-name-part-type="order">Hymenoptera</tp:taxon-name-part></tp:taxon-name>, <tp:taxon-name><tp:taxon-name-part taxon-name-part-type="family">Braconidae</tp:taxon-name-part></tp:taxon-name>, <tp:taxon-name><tp:taxon-name-part taxon-name-part-type="subfamily">Alysiinae</tp:taxon-name-part></tp:taxon-name>).</article-title><source>Linzer biologische Beiträge</source><volume>27</volume>(<issue>2</issue>): <fpage>669</fpage>–<lpage>752</lpage>.</mixed-citation></ref><ref id="B1"><mixed-citation xmlns:xlink="http://www.w3.org/1999/xlink" xlink:type="simple"><person-group><name name-style="western"><surname>Belokobylskij</surname><given-names>SA</given-names></name></person-group> (<year>1998a</year>) <article-title>9. <tp:taxon-name><tp:taxon-name-part taxon-name-part-type="subfamily">Alysiinae</tp:taxon-name-part></tp:taxon-name> (<tp:taxon-name><tp:taxon-name-part taxon-name-part-type="tribe">Alysiini</tp:taxon-name-part></tp:taxon-name>).</article-title> In: <person-group><name name-style="western"><surname>Lehr</surname><given-names>PA</given-names></name></person-group> (<role>Ed.</role>) <issue-title>Key to insects of the Russian Far East.</issue-title><source>Vol. 4. <tp:taxon-name><tp:taxon-name-part taxon-name-part-type="order">Neuropteroidea</tp:taxon-name-part></tp:taxon-name>, <tp:taxon-name><tp:taxon-name-part taxon-name-part-type="order">Mecoptera</tp:taxon-name-part></tp:taxon-name>, <tp:taxon-name><tp:taxon-name-part taxon-name-part-type="order">Hymenoptera</tp:taxon-name-part></tp:taxon-name>. Pt 3. Dal’nauka, Vladivostok</source>, <fpage>162</fpage>–<lpage>298</lpage>. [In Russian]</mixed-citation></ref><ref id="B29"><mixed-citation xmlns:xlink="http://www.w3.org/1999/xlink" xlink:type="simple"><person-group><name name-style="western"><surname>Fischer</surname><given-names>M</given-names></name></person-group> (<year>2002</year>) <article-title>Übersicht über die Gattungen der <italic><tp:taxon-name><tp:taxon-name-part taxon-name-part-type="genus">Aspilota</tp:taxon-name-part></tp:taxon-name></italic>-Genusgruppe mit Neubeschreibung von <italic><tp:taxon-name><tp:taxon-name-part taxon-name-part-type="genus">Grandilota</tp:taxon-name-part></tp:taxon-name></italic> nov. gen. sowie Redeskription von <italic><tp:taxon-name><tp:taxon-name-part taxon-name-part-type="genus">Regetus</tp:taxon-name-part></tp:taxon-name></italic> Papp (<tp:taxon-name><tp:taxon-name-part taxon-name-part-type="order">Hymenoptera</tp:taxon-name-part></tp:taxon-name>, <tp:taxon-name><tp:taxon-name-part taxon-name-part-type="family">Braconidae</tp:taxon-name-part></tp:taxon-name>, <tp:taxon-name><tp:taxon-name-part taxon-name-part-type="subfamily">Alysiinae</tp:taxon-name-part></tp:taxon-name>).</article-title><source>Zeitschrift der Arbeitsgemeinschaft Oesterreichischer Entomologen</source><volume>54</volume>(<issue>3–4</issue>): <fpage>99</fpage>–<lpage>108</lpage>.</mixed-citation></ref><ref id="B8"><mixed-citation xmlns:xlink="http://www.w3.org/1999/xlink" xlink:type="simple"><person-group><name name-style="western"><surname>Belokobylskij</surname><given-names>SA</given-names></name><name name-style="western"><surname>Tobias</surname><given-names>VI</given-names></name></person-group> (<year>2007</year>) <article-title>Fam. <tp:taxon-name><tp:taxon-name-part taxon-name-part-type="family">Braconidae</tp:taxon-name-part></tp:taxon-name>. Subfam. <tp:taxon-name><tp:taxon-name-part taxon-name-part-type="subfamily">Alysiinae</tp:taxon-name-part></tp:taxon-name>. Group of genera closed to <italic><tp:taxon-name><tp:taxon-name-part taxon-name-part-type="genus">Aspilota</tp:taxon-name-part></tp:taxon-name></italic>.</article-title> In: <person-group><name name-style="western"><surname>Lelej</surname><given-names>AS</given-names></name></person-group> (<role>Ed.</role>) <issue-title>Key to the Insects of the Russian Far East.</issue-title><source><tp:taxon-name><tp:taxon-name-part taxon-name-part-type="order">Neuropteroidea</tp:taxon-name-part></tp:taxon-name>, <tp:taxon-name><tp:taxon-name-part taxon-name-part-type="order">Mecoptera</tp:taxon-name-part></tp:taxon-name>, <tp:taxon-name><tp:taxon-name-part taxon-name-part-type="order">Hymenoptera</tp:taxon-name-part></tp:taxon-name>. Vol. IV, pt 5. Dal’nauka, Vladivostok</source>, <fpage>9</fpage>–<lpage>133</lpage>. [In Russian]</mixed-citation></ref><ref id="B76"><mixed-citation xmlns:xlink="http://www.w3.org/1999/xlink" xlink:type="simple"><person-group><name name-style="western"><surname>Yu</surname><given-names>DS</given-names></name><name name-style="western"><surname>van Achterberg</surname><given-names>C</given-names></name><name name-style="western"><surname>Horstmann</surname><given-names>K</given-names></name></person-group> (<year>2016</year>) Taxapad 2016, <tp:taxon-name><tp:taxon-name-part taxon-name-part-type="superfamily">Ichneumonoidea</tp:taxon-name-part></tp:taxon-name> 2015. Database on flash-drive. Ottawa, Ontario.</mixed-citation></ref><ref id="B78"><mixed-citation xmlns:xlink="http://www.w3.org/1999/xlink" xlink:type="simple"><person-group><name name-style="western"><surname>Zhu</surname><given-names>J</given-names></name><name name-style="western"><surname>van Achterberg</surname><given-names>C</given-names></name><name name-style="western"><surname>Chen</surname><given-names>X-X</given-names></name></person-group> (<year>2017</year>) <article-title>An illustrated key to the genera and subgenera of the <tp:taxon-name><tp:taxon-name-part taxon-name-part-type="tribe">Alysiini</tp:taxon-name-part></tp:taxon-name> (<tp:taxon-name><tp:taxon-name-part taxon-name-part-type="order">Hymenoptera</tp:taxon-name-part></tp:taxon-name>, <tp:taxon-name><tp:taxon-name-part taxon-name-part-type="family">Braconidae</tp:taxon-name-part></tp:taxon-name>, <tp:taxon-name><tp:taxon-name-part taxon-name-part-type="subfamily">Alysiinae</tp:taxon-name-part></tp:taxon-name>), with three genera new for China.</article-title><source>ZooKeys</source><volume>722</volume>: <fpage>37</fpage>–<lpage>779</lpage>. <ext-link xlink:href="10.3897/zookeys.722.14799" ext-link-type="doi" xlink:type="simple">https://doi.org/10.3897/zookeys.722.14799</ext-link></mixed-citation></ref><ref id="B48"><mixed-citation xmlns:xlink="http://www.w3.org/1999/xlink" xlink:type="simple"><person-group><name name-style="western"><surname>Peris-Felipo</surname><given-names>FJ</given-names></name><name name-style="western"><surname>Belokobylskij</surname><given-names>SA</given-names></name></person-group> (<year>2020</year>) <article-title><tp:taxon-name><tp:taxon-name-part taxon-name-part-type="genus"/><tp:taxon-name-part taxon-name-part-type="subgenus">Whartonstigma</tp:taxon-name-part></tp:taxon-name> subgen. nov., a new subgenus of the genus <italic><tp:taxon-name><tp:taxon-name-part taxon-name-part-type="genus">Orthostigma</tp:taxon-name-part></tp:taxon-name></italic> Ratzeburg, 1844 from Australasia (<tp:taxon-name><tp:taxon-name-part taxon-name-part-type="order">Hymenoptera</tp:taxon-name-part></tp:taxon-name>, <tp:taxon-name><tp:taxon-name-part taxon-name-part-type="family">Braconidae</tp:taxon-name-part></tp:taxon-name>, <tp:taxon-name><tp:taxon-name-part taxon-name-part-type="subfamily">Alysiinae</tp:taxon-name-part></tp:taxon-name>).</article-title><source>Zootaxa</source><volume>4845</volume>(<issue>3</issue>): <fpage>410</fpage>–<lpage>424</lpage>. <ext-link xlink:href="10.11646/zootaxa.4845.3.6" ext-link-type="doi" xlink:type="simple">https://doi.org/10.11646/zootaxa.4845.3.6</ext-link></mixed-citation></ref><ref id="B31"><mixed-citation xmlns:xlink="http://www.w3.org/1999/xlink" xlink:type="simple"><person-group><name name-style="western"><surname>Fischer</surname><given-names>M</given-names></name></person-group> (<year>2004</year>) <article-title>Drei winzige Kieferwespen der Tribus <tp:taxon-name><tp:taxon-name-part taxon-name-part-type="tribe">Alysiini</tp:taxon-name-part></tp:taxon-name> (Dreizellen-Kiefer-wespen) (<tp:taxon-name><tp:taxon-name-part taxon-name-part-type="order">Hymenoptera</tp:taxon-name-part></tp:taxon-name>: <tp:taxon-name><tp:taxon-name-part taxon-name-part-type="family">Braconidae</tp:taxon-name-part></tp:taxon-name>, <tp:taxon-name><tp:taxon-name-part taxon-name-part-type="subfamily">Alysiinae</tp:taxon-name-part></tp:taxon-name>).</article-title><source>Zeitschrift der Arbeitsgemeinschaft Oesterreichischer Entomologen</source><volume>56</volume>(<issue>3–4</issue>): <fpage>75</fpage>–<lpage>82</lpage>.</mixed-citation></ref><ref id="B32"><mixed-citation xmlns:xlink="http://www.w3.org/1999/xlink" xlink:type="simple"><person-group><name name-style="western"><surname>Fischer</surname><given-names>M</given-names></name></person-group> (<year>2010</year>) <article-title>Einige neue Taxa der Kieferwespen aus der Sammlung des Biologiezentrums des Oberoesterreichischen Landesmuseums in Linz (<tp:taxon-name><tp:taxon-name-part taxon-name-part-type="order">Hymenoptera</tp:taxon-name-part></tp:taxon-name>, <tp:taxon-name><tp:taxon-name-part taxon-name-part-type="family">Braconidae</tp:taxon-name-part></tp:taxon-name>, <tp:taxon-name><tp:taxon-name-part taxon-name-part-type="subfamily">Alysiinae</tp:taxon-name-part></tp:taxon-name>).</article-title><source>Linzer biologische Beiträge</source><volume>42</volume>(<issue>1</issue>): <fpage>635</fpage>–<lpage>657</lpage>.</mixed-citation></ref><ref id="B56"><mixed-citation xmlns:xlink="http://www.w3.org/1999/xlink" xlink:type="simple"><person-group><name name-style="western"><surname>Peris-Felipo</surname><given-names>FJ</given-names></name><name name-style="western"><surname>Stigenberg</surname><given-names>J</given-names></name><name name-style="western"><surname>Quicke</surname><given-names>D</given-names></name><name name-style="western"><surname>Belokobylskij</surname><given-names>SA</given-names></name></person-group> (<year>2019</year>) <article-title>Revision of the Oriental subgenus <tp:taxon-name><tp:taxon-name-part taxon-name-part-type="genus"/><tp:taxon-name-part taxon-name-part-type="subgenus">Patrisaspilota</tp:taxon-name-part></tp:taxon-name> Fischer, 1995 (<tp:taxon-name><tp:taxon-name-part taxon-name-part-type="order">Hymenoptera</tp:taxon-name-part></tp:taxon-name>: <tp:taxon-name><tp:taxon-name-part taxon-name-part-type="family">Braconidae</tp:taxon-name-part></tp:taxon-name>: <tp:taxon-name><tp:taxon-name-part taxon-name-part-type="subfamily">Alysiinae</tp:taxon-name-part></tp:taxon-name>: <italic><tp:taxon-name><tp:taxon-name-part taxon-name-part-type="genus">Orthostigma</tp:taxon-name-part></tp:taxon-name></italic> Ratzeburg, 1844) with description of a new species from Papua New Guinea.</article-title><source>Zootaxa</source><volume>4629</volume>(<issue>3</issue>): <fpage>365</fpage>–<lpage>378</lpage>. <ext-link xlink:href="10.11646/zootaxa.4629.3.4" ext-link-type="doi" xlink:type="simple">https://doi.org/10.11646/zootaxa.4629.3.4</ext-link></mixed-citation></ref></ref-list></tp:taxon-treatment>
