# Supplementary material for: ﻿Review of the genera and subgenera of the subtribe Aspilotina (Hymenoptera, Braconidae, Alysiinae), with a new illustrated key
Source: Zookeys. 2025 Feb 26;1229:133–200. doi: 10.3897/zookeys.1229.142489 (PMC11883488; doi:10.3897/zookeys.1229.142489)
Supplement: XML Treatment for Subgenus Patrisaspilota [file zookeys.1229.142489-treatment22.xml]

<!DOCTYPE tp:taxon-treatment
  PUBLIC "-//TaxonX//DTD Taxonomic Treatment Publishing DTD v0 20100105//EN" "tax-treatment-NSO.dtd">
<tp:taxon-treatment xmlns:tp="http://www.plazi.org/taxpub"><tp:treatment-meta><kwd-group><label>Taxon classification</label><kwd>
                  <named-content content-type="kingdom">Animalia</named-content>
                </kwd><kwd>
                  <named-content content-type="order">Hymenoptera</named-content>
                </kwd><kwd>
                  <named-content content-type="family">Braconidae</named-content>
                </kwd></kwd-group><mixed-citation publication-type="journal"><person-group><name><surname>Peris-Felipo</surname><given-names>Francisco Javier</given-names></name><name><surname>Santa</surname><given-names>Fernando</given-names></name><name><surname>van Achterberg</surname><given-names>Cornelis</given-names></name><name><surname>Belokobylskij</surname><given-names>Sergey A.</given-names></name></person-group><article-title>﻿Review of the genera and subgenera of the subtribe <tp:taxon-name><tp:taxon-name-part taxon-name-part-type="subtribe">Aspilotina</tp:taxon-name-part></tp:taxon-name> (<tp:taxon-name><tp:taxon-name-part taxon-name-part-type="order">Hymenoptera</tp:taxon-name-part></tp:taxon-name>, <tp:taxon-name><tp:taxon-name-part taxon-name-part-type="family">Braconidae</tp:taxon-name-part></tp:taxon-name>, <tp:taxon-name><tp:taxon-name-part taxon-name-part-type="subfamily">Alysiinae</tp:taxon-name-part></tp:taxon-name>), with a new illustrated key</article-title><source>Zookeys</source><day>26</day><month>02</month><year>2025</year><volume>1229</volume><fpage>133</fpage><lpage>200</lpage><pub-id pub-id-type="doi">10.3897/zookeys.1229.142489</pub-id></mixed-citation></tp:treatment-meta><tp:nomenclature><label>﻿</label><tp:taxon-name>
                <object-id xmlns:xlink="http://www.w3.org/1999/xlink" content-type="arpha" xlink:type="simple">B49E3BEC-908B-5DE8-AD9B-DF5F063A61F0</object-id>
                <tp:taxon-name-part taxon-name-part-type="infraspecific-rank">Subgenus</tp:taxon-name-part>
                <tp:taxon-name-part taxon-name-part-type="subgenus" reg="Patrisaspilota">Patrisaspilota</tp:taxon-name-part>
              </tp:taxon-name><tp:taxon-authority>Fischer, 1995</tp:taxon-authority><tp:nomenclature-citation-list><tp:nomenclature-citation><tp:taxon-name>
                    <tp:taxon-name-part taxon-name-part-type="genus" reg="Orthostigma"/>
                    <tp:taxon-name-part taxon-name-part-type="subgenus" reg="Patrisaspilota">Patrisaspilota</tp:taxon-name-part>
                  </tp:taxon-name><comment>Fischer, 1995: 721; Fischer, 2002: 102; 2004: 78; 2010: 636; <xref ref-type="bibr" rid="B75">Wharton 2002</xref>: 91 (as subgenus of <tp:taxon-name><tp:taxon-name-part taxon-name-part-type="genus" reg="Orthostigma">Orthostigma</tp:taxon-name-part></tp:taxon-name>); <xref ref-type="bibr" rid="B76">Yu et al. 2016</xref>; <xref ref-type="bibr" rid="B56">Peris-Felipo et al. 2019</xref>: 366; <xref ref-type="bibr" rid="B48">Peris-Felipo and Belokobylskij 2020</xref>: 412.</comment></tp:nomenclature-citation></tp:nomenclature-citation-list></tp:nomenclature><tp:treatment-sec sec-type="type species" id="SECID0ETYFK"><title>Type species.</title><p><italic><tp:taxon-name><tp:taxon-name-part taxon-name-part-type="genus" reg="Patrisaspilota">Patrisaspilota</tp:taxon-name-part><tp:taxon-name-part taxon-name-part-type="species" reg="memoranda">memoranda</tp:taxon-name-part></tp:taxon-name></italic> Fischer, 1995 (= <italic><tp:taxon-name><tp:taxon-name-part taxon-name-part-type="genus" reg="Orthostigma">Orthostigma</tp:taxon-name-part><tp:taxon-name-part taxon-name-part-type="species" reg="multicarinatum">multicarinatum</tp:taxon-name-part></tp:taxon-name></italic> Tobias, 1990) by original designation (Figs <xref ref-type="fig" rid="F38">38</xref>, <xref ref-type="fig" rid="F39">39</xref>). Synonymised by <xref ref-type="bibr" rid="B56">Peris-Felipo et al. 2019</xref>.</p><fig id="F38" position="float" orientation="portrait"><object-id xmlns:xlink="http://www.w3.org/1999/xlink" content-type="doi" xlink:type="simple">10.3897/zookeys.1229.142489.figure38</object-id><object-id xmlns:xlink="http://www.w3.org/1999/xlink" content-type="arpha" xlink:type="simple">0404330A-F572-5C7C-BB9A-AB1EC6853040</object-id><label>Figure 38.</label><caption><p><tp:taxon-name><tp:taxon-name-part taxon-name-part-type="genus" reg="Orthostigma">Orthostigma</tp:taxon-name-part> (<tp:taxon-name-part taxon-name-part-type="subgenus" reg="Patrisaspilota">Patrisaspilota</tp:taxon-name-part>) <tp:taxon-name-part taxon-name-part-type="species" reg="multicarinatum">multicarinatum</tp:taxon-name-part></tp:taxon-name> Tobias, 1990 (holotype, female) <bold>A</bold> habitus, lateral view <bold>B</bold> head and mesosoma, lateral view <bold>C</bold> mandible <bold>D</bold> antenna <bold>E</bold> head, front view <bold>F</bold> head, dorsal view.</p></caption><graphic xmlns:xlink="http://www.w3.org/1999/xlink" xlink:href="zookeys-1229-133_article-142489__-g038.jpg" position="float" orientation="portrait" xlink:type="simple" id="oo_1263625.jpg"><uri content-type="original_file" xlink:type="simple">https://binary.pensoft.net/fig/1263625</uri></graphic></fig><fig id="F39" position="float" orientation="portrait"><object-id xmlns:xlink="http://www.w3.org/1999/xlink" content-type="doi" xlink:type="simple">10.3897/zookeys.1229.142489.figure39</object-id><object-id xmlns:xlink="http://www.w3.org/1999/xlink" content-type="arpha" xlink:type="simple">950AE8F6-4B14-544B-B4DC-8CFB97E593FE</object-id><label>Figure 39.</label><caption><p><tp:taxon-name><tp:taxon-name-part taxon-name-part-type="genus" reg="Orthostigma">Orthostigma</tp:taxon-name-part> (<tp:taxon-name-part taxon-name-part-type="subgenus" reg="Patrisaspilota">Patrisaspilota</tp:taxon-name-part>) <tp:taxon-name-part taxon-name-part-type="species" reg="multicarinatum">multicarinatum</tp:taxon-name-part></tp:taxon-name> Tobias, 1990 (holotype, female) <bold>A</bold> mesonotum, dorsal view <bold>B</bold> propodeum <bold>C</bold> first metasomal tergite <bold>D</bold> legs, metasoma and ovipositor, lateral view <bold>E</bold> fore and hind wings.</p></caption><graphic xmlns:xlink="http://www.w3.org/1999/xlink" xlink:href="zookeys-1229-133_article-142489__-g039.jpg" position="float" orientation="portrait" xlink:type="simple" id="oo_1263626.jpg"><uri content-type="original_file" xlink:type="simple">https://binary.pensoft.net/fig/1263626</uri></graphic></fig></tp:treatment-sec><tp:treatment-sec sec-type="material" id="SECID0EC4FK"><title>Material examined.</title><p><bold><italic>Holotype</italic></bold> (<tp:taxon-name><tp:taxon-name-part taxon-name-part-type="genus" reg="Orthostigma">Orthostigma</tp:taxon-name-part> (<tp:taxon-name-part taxon-name-part-type="subgenus" reg="Patrisaspilota">Patrisaspilota</tp:taxon-name-part>) <tp:taxon-name-part taxon-name-part-type="species" reg="multicarinatum">multicarinatum</tp:taxon-name-part></tp:taxon-name>) Vietnam: • ♀, Bathuok, 125 km W of Thanh Hoa, prov. Thanh Hoa, 26.i.1989 (B. Korotyaev leg.) (<named-content xmlns:xlink="http://www.w3.org/1999/xlink" content-type="dwc:institutional_code" xlink:title="Zoological Institute of the Russian Academy of Sciences" xlink:href="http://grbio.org/institution/zoological-institute-russian-academy-sciences" xlink:type="simple">ZISP</named-content>). <bold><italic>Paratype</italic></bold> (<tp:taxon-name><tp:taxon-name-part taxon-name-part-type="genus" reg="Orthostigma">Orthostigma</tp:taxon-name-part> (<tp:taxon-name-part taxon-name-part-type="subgenus" reg="Patrisaspilota">Patrisaspilota</tp:taxon-name-part>) <tp:taxon-name-part taxon-name-part-type="species" reg="multicarinatum">multicarinatum</tp:taxon-name-part></tp:taxon-name>) Vietnam: • ♀, Vietnam, Tram Lap, 20 km N of Buon Luoi, prov. Gia Lai – Con Tum, 6.xii.1988 (Sharkov leg.) (<named-content xmlns:xlink="http://www.w3.org/1999/xlink" content-type="dwc:institutional_code" xlink:title="Zoological Institute of the Russian Academy of Sciences" xlink:href="http://grbio.org/institution/zoological-institute-russian-academy-sciences" xlink:type="simple">ZISP</named-content>).</p></tp:treatment-sec><tp:treatment-sec sec-type="diagnosis" id="SECID0EW5FK"><title>Diagnosis.</title><p>This subgenus shares the main characters of <italic><tp:taxon-name><tp:taxon-name-part taxon-name-part-type="genus" reg="Orthostigma">Orthostigma</tp:taxon-name-part></tp:taxon-name></italic> but has the notauli almost reaching the mesoscutal pit.</p></tp:treatment-sec><tp:treatment-sec sec-type="remarks" id="SECID0E56FK"><title>Remarks.</title><p>The four Oriental species of this subgenus share the almost completely developed notauli as in <tp:taxon-name><tp:taxon-name-part taxon-name-part-type="genus" reg="Dinotrema">Dinotrema</tp:taxon-name-part> (<tp:taxon-name-part taxon-name-part-type="subgenus" reg="Alitha">Alitha</tp:taxon-name-part>)</tp:taxon-name>. The notauli consist of a row of closely located large points more or less reaching the mesoscutal pit. The presence of such type of notauli in different genera of the subtribe <tp:taxon-name><tp:taxon-name-part taxon-name-part-type="subtribe">Aspilotina</tp:taxon-name-part></tp:taxon-name> (<italic><tp:taxon-name><tp:taxon-name-part taxon-name-part-type="genus" reg="Orthostigma">Orthostigma</tp:taxon-name-part></tp:taxon-name></italic> and <italic><tp:taxon-name><tp:taxon-name-part taxon-name-part-type="genus" reg="Dinotrema">Dinotrema</tp:taxon-name-part></tp:taxon-name></italic>) is obviously a parallelism and perhaps indicates the limited value of the character, viz., at least as subgeneric character.</p></tp:treatment-sec><ref-list><ref id="B75"><mixed-citation xmlns:xlink="http://www.w3.org/1999/xlink" xlink:type="simple"><person-group><name name-style="western"><surname>Wharton</surname><given-names>RA</given-names></name></person-group> (<year>2002</year>) <article-title>Revision of the Australian <tp:taxon-name><tp:taxon-name-part taxon-name-part-type="tribe">Alysiini</tp:taxon-name-part></tp:taxon-name> (<tp:taxon-name><tp:taxon-name-part taxon-name-part-type="order">Hymenoptera</tp:taxon-name-part></tp:taxon-name>: <tp:taxon-name><tp:taxon-name-part taxon-name-part-type="family">Braconidae</tp:taxon-name-part></tp:taxon-name>).</article-title><source>Invertebrate Systematics</source><volume>16</volume>: <fpage>7</fpage>–<lpage>105</lpage>. <ext-link xlink:href="10.1071/IT01012" ext-link-type="doi" xlink:type="simple">https://doi.org/10.1071/IT01012</ext-link></mixed-citation></ref><ref id="B76"><mixed-citation xmlns:xlink="http://www.w3.org/1999/xlink" xlink:type="simple"><person-group><name name-style="western"><surname>Yu</surname><given-names>DS</given-names></name><name name-style="western"><surname>van Achterberg</surname><given-names>C</given-names></name><name name-style="western"><surname>Horstmann</surname><given-names>K</given-names></name></person-group> (<year>2016</year>) Taxapad 2016, <tp:taxon-name><tp:taxon-name-part taxon-name-part-type="superfamily">Ichneumonoidea</tp:taxon-name-part></tp:taxon-name> 2015. Database on flash-drive. Ottawa, Ontario.</mixed-citation></ref><ref id="B56"><mixed-citation xmlns:xlink="http://www.w3.org/1999/xlink" xlink:type="simple"><person-group><name name-style="western"><surname>Peris-Felipo</surname><given-names>FJ</given-names></name><name name-style="western"><surname>Stigenberg</surname><given-names>J</given-names></name><name name-style="western"><surname>Quicke</surname><given-names>D</given-names></name><name name-style="western"><surname>Belokobylskij</surname><given-names>SA</given-names></name></person-group> (<year>2019</year>) <article-title>Revision of the Oriental subgenus <tp:taxon-name><tp:taxon-name-part taxon-name-part-type="genus"/><tp:taxon-name-part taxon-name-part-type="subgenus">Patrisaspilota</tp:taxon-name-part></tp:taxon-name> Fischer, 1995 (<tp:taxon-name><tp:taxon-name-part taxon-name-part-type="order">Hymenoptera</tp:taxon-name-part></tp:taxon-name>: <tp:taxon-name><tp:taxon-name-part taxon-name-part-type="family">Braconidae</tp:taxon-name-part></tp:taxon-name>: <tp:taxon-name><tp:taxon-name-part taxon-name-part-type="subfamily">Alysiinae</tp:taxon-name-part></tp:taxon-name>: <italic><tp:taxon-name><tp:taxon-name-part taxon-name-part-type="genus">Orthostigma</tp:taxon-name-part></tp:taxon-name></italic> Ratzeburg, 1844) with description of a new species from Papua New Guinea.</article-title><source>Zootaxa</source><volume>4629</volume>(<issue>3</issue>): <fpage>365</fpage>–<lpage>378</lpage>. <ext-link xlink:href="10.11646/zootaxa.4629.3.4" ext-link-type="doi" xlink:type="simple">https://doi.org/10.11646/zootaxa.4629.3.4</ext-link></mixed-citation></ref><ref id="B48"><mixed-citation xmlns:xlink="http://www.w3.org/1999/xlink" xlink:type="simple"><person-group><name name-style="western"><surname>Peris-Felipo</surname><given-names>FJ</given-names></name><name name-style="western"><surname>Belokobylskij</surname><given-names>SA</given-names></name></person-group> (<year>2020</year>) <article-title><tp:taxon-name><tp:taxon-name-part taxon-name-part-type="genus"/><tp:taxon-name-part taxon-name-part-type="subgenus">Whartonstigma</tp:taxon-name-part></tp:taxon-name> subgen. nov., a new subgenus of the genus <italic><tp:taxon-name><tp:taxon-name-part taxon-name-part-type="genus">Orthostigma</tp:taxon-name-part></tp:taxon-name></italic> Ratzeburg, 1844 from Australasia (<tp:taxon-name><tp:taxon-name-part taxon-name-part-type="order">Hymenoptera</tp:taxon-name-part></tp:taxon-name>, <tp:taxon-name><tp:taxon-name-part taxon-name-part-type="family">Braconidae</tp:taxon-name-part></tp:taxon-name>, <tp:taxon-name><tp:taxon-name-part taxon-name-part-type="subfamily">Alysiinae</tp:taxon-name-part></tp:taxon-name>).</article-title><source>Zootaxa</source><volume>4845</volume>(<issue>3</issue>): <fpage>410</fpage>–<lpage>424</lpage>. <ext-link xlink:href="10.11646/zootaxa.4845.3.6" ext-link-type="doi" xlink:type="simple">https://doi.org/10.11646/zootaxa.4845.3.6</ext-link></mixed-citation></ref></ref-list></tp:taxon-treatment>
