# Supplementary material for: ﻿Review of the genera and subgenera of the subtribe Aspilotina (Hymenoptera, Braconidae, Alysiinae), with a new illustrated key
Source: Zookeys. 2025 Feb 26;1229:133–200. doi: 10.3897/zookeys.1229.142489 (PMC11883488; doi:10.3897/zookeys.1229.142489)
Supplement: XML Treatment for Subgenus Whartonstigma [file zookeys.1229.142489-treatment23.xml]

<!DOCTYPE tp:taxon-treatment
  PUBLIC "-//TaxonX//DTD Taxonomic Treatment Publishing DTD v0 20100105//EN" "tax-treatment-NSO.dtd">
<tp:taxon-treatment xmlns:tp="http://www.plazi.org/taxpub"><tp:treatment-meta><kwd-group><label>Taxon classification</label><kwd>
                  <named-content content-type="kingdom">Animalia</named-content>
                </kwd><kwd>
                  <named-content content-type="order">Hymenoptera</named-content>
                </kwd><kwd>
                  <named-content content-type="family">Braconidae</named-content>
                </kwd></kwd-group><mixed-citation publication-type="journal"><person-group><name><surname>Peris-Felipo</surname><given-names>Francisco Javier</given-names></name><name><surname>Santa</surname><given-names>Fernando</given-names></name><name><surname>van Achterberg</surname><given-names>Cornelis</given-names></name><name><surname>Belokobylskij</surname><given-names>Sergey A.</given-names></name></person-group><article-title>﻿Review of the genera and subgenera of the subtribe <tp:taxon-name><tp:taxon-name-part taxon-name-part-type="subtribe">Aspilotina</tp:taxon-name-part></tp:taxon-name> (<tp:taxon-name><tp:taxon-name-part taxon-name-part-type="order">Hymenoptera</tp:taxon-name-part></tp:taxon-name>, <tp:taxon-name><tp:taxon-name-part taxon-name-part-type="family">Braconidae</tp:taxon-name-part></tp:taxon-name>, <tp:taxon-name><tp:taxon-name-part taxon-name-part-type="subfamily">Alysiinae</tp:taxon-name-part></tp:taxon-name>), with a new illustrated key</article-title><source>Zookeys</source><day>26</day><month>02</month><year>2025</year><volume>1229</volume><fpage>133</fpage><lpage>200</lpage><pub-id pub-id-type="doi">10.3897/zookeys.1229.142489</pub-id></mixed-citation></tp:treatment-meta><tp:nomenclature><label>﻿</label><tp:taxon-name>
                <object-id xmlns:xlink="http://www.w3.org/1999/xlink" content-type="arpha" xlink:type="simple">DA7DCF48-73C4-5492-9833-AE11921FCCFB</object-id>
                <tp:taxon-name-part taxon-name-part-type="infraspecific-rank">Subgenus</tp:taxon-name-part>
                <tp:taxon-name-part taxon-name-part-type="subgenus" reg="Whartonstigma">Whartonstigma</tp:taxon-name-part>
              </tp:taxon-name><tp:taxon-authority>Peris-Felipo, 2020</tp:taxon-authority><tp:nomenclature-citation-list><tp:nomenclature-citation><tp:taxon-name>
                    <tp:taxon-name-part taxon-name-part-type="genus" reg="Orthostigma"/>
                    <tp:taxon-name-part taxon-name-part-type="subgenus" reg="Whartonstigma">Whartonstigma</tp:taxon-name-part>
                  </tp:taxon-name><comment>Peris-Felipo in Peris-Felipo &amp; Belokobylskij, 2020: 412 (as subgenus of <tp:taxon-name><tp:taxon-name-part taxon-name-part-type="genus" reg="Orthostigma">Orthostigma</tp:taxon-name-part></tp:taxon-name>).</comment></tp:nomenclature-citation></tp:nomenclature-citation-list></tp:nomenclature><tp:treatment-sec sec-type="type species" id="SECID0E5EGK"><title>Type species.</title><p><italic><tp:taxon-name><tp:taxon-name-part taxon-name-part-type="genus" reg="Orthostigma">Orthostigma</tp:taxon-name-part><tp:taxon-name-part taxon-name-part-type="species" reg="gallowagi">gallowagi</tp:taxon-name-part></tp:taxon-name></italic> Wharton, 2002, by original designation (Figs <xref ref-type="fig" rid="F40">40</xref>, <xref ref-type="fig" rid="F41">41</xref>).</p><fig id="F40" position="float" orientation="portrait"><object-id xmlns:xlink="http://www.w3.org/1999/xlink" content-type="doi" xlink:type="simple">10.3897/zookeys.1229.142489.figure40</object-id><object-id xmlns:xlink="http://www.w3.org/1999/xlink" content-type="arpha" xlink:type="simple">9271FEE2-4C48-5502-9C03-81DACA5AFAF5</object-id><label>Figure 40.</label><caption><p><tp:taxon-name><tp:taxon-name-part taxon-name-part-type="genus" reg="Orthostigma">Orthostigma</tp:taxon-name-part> (<tp:taxon-name-part taxon-name-part-type="subgenus" reg="Whartonstigma">Whartonstigma</tp:taxon-name-part>) <tp:taxon-name-part taxon-name-part-type="species" reg="gallowagi">gallowagi</tp:taxon-name-part></tp:taxon-name><xref ref-type="bibr" rid="B75">Wharton 2002</xref> (holotype, female) <bold>A</bold> habitus, lateral view <bold>B</bold> head and mesosoma, lateral view <bold>C</bold> mandible <bold>D</bold> antenna <bold>E</bold> head, front view <bold>F</bold> head and mesonotum, dorsal view.</p></caption><graphic xmlns:xlink="http://www.w3.org/1999/xlink" xlink:href="zookeys-1229-133_article-142489__-g040.jpg" position="float" orientation="portrait" xlink:type="simple" id="oo_1263627.jpg"><uri content-type="original_file" xlink:type="simple">https://binary.pensoft.net/fig/1263627</uri></graphic></fig><fig id="F41" position="float" orientation="portrait"><object-id xmlns:xlink="http://www.w3.org/1999/xlink" content-type="doi" xlink:type="simple">10.3897/zookeys.1229.142489.figure41</object-id><object-id xmlns:xlink="http://www.w3.org/1999/xlink" content-type="arpha" xlink:type="simple">217E3FAC-14E3-50C8-A4BB-2A53088C18A5</object-id><label>Figure 41.</label><caption><p><tp:taxon-name><tp:taxon-name-part taxon-name-part-type="genus" reg="Orthostigma">Orthostigma</tp:taxon-name-part> (<tp:taxon-name-part taxon-name-part-type="subgenus" reg="Whartonstigma">Whartonstigma</tp:taxon-name-part>) <tp:taxon-name-part taxon-name-part-type="species" reg="gallowagi">gallowagi</tp:taxon-name-part></tp:taxon-name><xref ref-type="bibr" rid="B75">Wharton 2002</xref> (holotype, female) <bold>A</bold> propodeum <bold>B</bold> legs, metasoma and ovipositor, lateral view <bold>C</bold> first metasomal tergite <bold>D</bold> fore and hind wings.</p></caption><graphic xmlns:xlink="http://www.w3.org/1999/xlink" xlink:href="zookeys-1229-133_article-142489__-g041.jpg" position="float" orientation="portrait" xlink:type="simple" id="oo_1263628.jpg"><uri content-type="original_file" xlink:type="simple">https://binary.pensoft.net/fig/1263628</uri></graphic></fig></tp:treatment-sec><tp:treatment-sec sec-type="material" id="SECID0ENJGK"><title>Material examined.</title><p><bold><italic>Holotype</italic></bold> (<tp:taxon-name><tp:taxon-name-part taxon-name-part-type="genus" reg="Orthostigma">Orthostigma</tp:taxon-name-part> (<tp:taxon-name-part taxon-name-part-type="subgenus" reg="Whartonstigma">Whartonstigma</tp:taxon-name-part>) <tp:taxon-name-part taxon-name-part-type="species" reg="gallowagi">gallowagi</tp:taxon-name-part></tp:taxon-name>): Australia: • ♀, Queensland, Wongabel S. F., 6 km S of Atherton, 12.xi–1.xii.1983, Storey and Brown. M.T. (<named-content xmlns:xlink="http://www.w3.org/1999/xlink" content-type="dwc:institutional_code" xlink:title="Queensland Museum" xlink:href="http://grbio.org/institution/queensland-museum" xlink:type="simple">QMBA</named-content>). <bold><italic>Paratypes</italic></bold> (<tp:taxon-name><tp:taxon-name-part taxon-name-part-type="genus" reg="Orthostigma">Orthostigma</tp:taxon-name-part> (<tp:taxon-name-part taxon-name-part-type="subgenus" reg="Whartonstigma">Whartonstigma</tp:taxon-name-part>) <tp:taxon-name-part taxon-name-part-type="species" reg="gallowagi">gallowagi</tp:taxon-name-part></tp:taxon-name>): Australia: • 1 ♀, 1 ♂, same data as holotype [No.111581] (<named-content xmlns:xlink="http://www.w3.org/1999/xlink" content-type="dwc:institutional_code" xlink:title="Australian National Insect Collection" xlink:href="http://grbio.org/institution/australian-national-insect-collection" xlink:type="simple">ANIC</named-content>).</p></tp:treatment-sec><tp:treatment-sec sec-type="diagnosis" id="SECID0EKLGK"><title>Diagnosis.</title><p>Very similar to the subgenus <tp:taxon-name><tp:taxon-name-part taxon-name-part-type="genus" reg="Orthostigma"/><tp:taxon-name-part taxon-name-part-type="subgenus" reg="Orthostigma">Orthostigma</tp:taxon-name-part></tp:taxon-name> sensu stricto but differs from it by the absence of vein 2-SR of the fore wing.</p></tp:treatment-sec><tp:treatment-sec sec-type="remarks" id="SECID0EUMGK"><title>Remarks.</title><p>This recently described subgenus includes four species from Australia and Papua New Guinea (<xref ref-type="bibr" rid="B48">Peris-Felipo and Belokobylskij 2020</xref>).</p></tp:treatment-sec><ref-list><ref id="B75"><mixed-citation xmlns:xlink="http://www.w3.org/1999/xlink" xlink:type="simple"><person-group><name name-style="western"><surname>Wharton</surname><given-names>RA</given-names></name></person-group> (<year>2002</year>) <article-title>Revision of the Australian <tp:taxon-name><tp:taxon-name-part taxon-name-part-type="tribe">Alysiini</tp:taxon-name-part></tp:taxon-name> (<tp:taxon-name><tp:taxon-name-part taxon-name-part-type="order">Hymenoptera</tp:taxon-name-part></tp:taxon-name>: <tp:taxon-name><tp:taxon-name-part taxon-name-part-type="family">Braconidae</tp:taxon-name-part></tp:taxon-name>).</article-title><source>Invertebrate Systematics</source><volume>16</volume>: <fpage>7</fpage>–<lpage>105</lpage>. <ext-link xlink:href="10.1071/IT01012" ext-link-type="doi" xlink:type="simple">https://doi.org/10.1071/IT01012</ext-link></mixed-citation></ref><ref id="B48"><mixed-citation xmlns:xlink="http://www.w3.org/1999/xlink" xlink:type="simple"><person-group><name name-style="western"><surname>Peris-Felipo</surname><given-names>FJ</given-names></name><name name-style="western"><surname>Belokobylskij</surname><given-names>SA</given-names></name></person-group> (<year>2020</year>) <article-title><tp:taxon-name><tp:taxon-name-part taxon-name-part-type="genus"/><tp:taxon-name-part taxon-name-part-type="subgenus">Whartonstigma</tp:taxon-name-part></tp:taxon-name> subgen. nov., a new subgenus of the genus <italic><tp:taxon-name><tp:taxon-name-part taxon-name-part-type="genus">Orthostigma</tp:taxon-name-part></tp:taxon-name></italic> Ratzeburg, 1844 from Australasia (<tp:taxon-name><tp:taxon-name-part taxon-name-part-type="order">Hymenoptera</tp:taxon-name-part></tp:taxon-name>, <tp:taxon-name><tp:taxon-name-part taxon-name-part-type="family">Braconidae</tp:taxon-name-part></tp:taxon-name>, <tp:taxon-name><tp:taxon-name-part taxon-name-part-type="subfamily">Alysiinae</tp:taxon-name-part></tp:taxon-name>).</article-title><source>Zootaxa</source><volume>4845</volume>(<issue>3</issue>): <fpage>410</fpage>–<lpage>424</lpage>. <ext-link xlink:href="10.11646/zootaxa.4845.3.6" ext-link-type="doi" xlink:type="simple">https://doi.org/10.11646/zootaxa.4845.3.6</ext-link></mixed-citation></ref></ref-list></tp:taxon-treatment>
